# Supplementary material for: Draft genome of the scabies mite
Source: Parasit Vectors. 2015 Nov 10;8:585. doi: 10.1186/s13071-015-1198-2 (PMC4641413; doi:10.1186/s13071-015-1198-2)
Supplement: Additional file 1: — BSUCO analysis metrics for Scabies and other acari genomes and gene sets. (XLSX 6 kb) [file 13071_2015_1198_MOESM1_ESM.xlsx]

## Sheet: Sheet1
	BUSCO analyses of the annotated acari GENOMES
					Portion of genes found to be:
	Taxon	Benchmark	n	Present	Complete	Duplicated	Fragmented	Missing
	Sarcoptes scabiei	Eukaryota	429	0.808858	0.717949	0.048951	0.0909091	0.191142
	Sarcoptes scabiei	Metazoa	843	0.683274	0.553974	0.0260973	0.1293	0.316726
	Sarcoptes scabiei	Arthropoda	2675	0.60486	0.464673	0.0149533	0.140187	0.410093
	Ixodes scapularis*	Arthropoda	2675	0.79	0.58	0.017	0.21	0.19
	Metaseiulus occidentalis*	Arthropoda	2675	0.88	0.76	0.049	0.12	0.1
	Tetranychus urticae*	Arthropoda	2675	0.73	0.61	0.045	0.12	0.25
	BUSCO analyses of annotated acari GENE SETS
					Portion of genes found to be:
	Taxon	Benchmark	n	Present	Complete	Duplicated	Fragmented	Missing
	Sarcoptes scabiei	Eukaryota	429	0.918	0.83	0.19	0.088	0.072
	Sarcoptes scabiei	Metazoa	843	0.795967	0.708185	0.0794781	0.0877817	0.204033
	Sarcoptes scabiei	Arthropoda	2675	0.660561	0.545794	0.0471028	0.114766	0.339439
	Ixodes scapularis*	Arthropoda	2675	0.92	0.69	na	0.23	0.071
	Metaseiulus occidentalis*	Arthropoda	2675	0.92	0.82	na	0.1	0.065
	Tetranychus urticae*	Arthropoda	2675	0.786	0.69	na	0.096	0.2
	* reported in supplementary data from Simão et al. Bioinformatics. 2015; doi:btv351 [pii].
