# Supplementary material for: Draft genome of the scabies mite
Source: Parasit Vectors. 2015 Nov 10;8:585. doi: 10.1186/s13071-015-1198-2 (PMC4641413; doi:10.1186/s13071-015-1198-2)
Supplement: Additional file 2: — Abundance of repetitive element types identified by RepeatMasker. (XLSX 115 kb) [file 13071_2015_1198_MOESM2_ESM.xlsx]

## Sheet: Sheet1
	Type	Element	Count
	DNA	DNA DNA-8-3_HM	706
	DNA	DNA CMC-EnSpm EnSpm-5_HM	628
	DNA	DNA Maverick Polinton-2A_NV	611
	DNA	DNA hAT-Tag1 hAT-2_HM	431
	DNA	DNA hAT-Ac DNA2-5_DR	338
	DNA	DNA Maverick Polinton-8_NVi	183
	DNA	DNA IS3EU IS3EU-N1_CGi	145
	DNA	DNA hAT-Blackjack hAT6-2_SP	137
	DNA	DNA PIF-Harbinger DNA3-13B_CGi	137
	DNA	DNA CMC-EnSpm DNA3-1_CGi	129
	DNA	DNA PIF-Harbinger DNA-1-7_DR	125
	DNA	DNA DNA3-10_CGi	123
	DNA	DNA Maverick Polinton-9_NVi	121
	DNA	DNA DNA3-14_CGi	119
	DNA	DNA DNA-11_CGi	115
	DNA	DNA CMC-EnSpm CACTA_LP	114
	DNA	DNA MULE-MuDR MuDR-10_GM	110
	DNA	DNA Academ Academ-1_SK	109
	DNA	DNA DNA2-10_CGi	93
	DNA	DNA PIF-ISL2EU ISL2EU-8_CGi	90
	DNA	DNA Ginger Ginger1-1_AC	88
	DNA	DNA DNA-N4_DR	80
	DNA	DNA DNA9-4_CGi	79
	DNA	DNA hAT DNA-8-5_DR	78
	DNA	DNA hAT-Ac? hAT-N53_DR	78
	DNA	DNA DNA2-7_CGi	77
	DNA	DNA DNA4-6_CGi	74
	DNA	DNA hAT-Ac HAT1_DR	72
	DNA	DNA MULE-MuDR MuDr-1x_SP	70
	DNA	DNA CMC-EnSpm EnSpm2_PTr	69
	DNA	DNA DNA3-4_CGi	66
	DNA	DNA Kolobok-Hydra Kolobok-7_CGi	63
	DNA	DNA TcMar-Fot1 Mariner-24_CGi	62
	DNA	DNA CMC-EnSpm EnSpm-1_HV	58
	DNA	DNA Maverick Polinton-2_HM	58
	DNA	DNA PIF-Harbinger Harbinger-4_CGi	57
	DNA	DNA Kolobok-Hydra Kolobok-3_Aplcal	56
	DNA	DNA hAT-Tag1 hAT-12_VVi	47
	DNA	DNA CMC-EnSpm ENSPM-6_DR	44
	DNA	DNA Maverick Polinton-1_DR	43
	DNA	DNA PIF-ISL2EU ISL2EU-N1_CGi	43
	DNA	DNA hAT DNA-8-4_DR	42
	DNA	DNA Maverick Polinton-5_SP	42
	DNA	DNA MULE-MuDR MERMITE18C	42
	DNA	DNA PIF-ISL2EU ISL2EU-6_CGi	41
	DNA	DNA DNA2-6_CGi	39
	DNA	DNA DNA8-10_CGi	38
	DNA	DNA DNA-6-N2_DR	36
	DNA	DNA hAT HATN15_DR	35
	DNA	DNA Kolobok Kolobok-10N1_CGi	35
	DNA	DNA hAT? hAT-N34_DR	34
	DNA	DNA P P-1_AllMac	34
	DNA	DNA Sola Sola3-1_BF	33
	DNA	DNA DNA5-4_CGi	31
	DNA	DNA hAT-Ac DNA8-5_DR	31
	DNA	DNA Maverick Polinton-5_NVi	31
	DNA	DNA DNA4-24_CGi	30
	DNA	DNA PIF-ISL2EU ISL2EU-N5B_CGi	30
	DNA	DNA PIF-ISL2EU ISL2EU-18_CGi	28
	DNA	DNA CMC-EnSpm EnSpm-N1_AT	27
	DNA	DNA Crypton Crypton-4_CGi	27
	DNA	DNA CMC-EnSpm ENSPM2_VV	26
	DNA	DNA MULE-MuDR MuDR-5_VV	25
	DNA	DNA Dada Dada-tL_DR	24
	DNA	DNA Ginger Ginger1-5_HM	24
	DNA	DNA hAT-Charlie hAT-21_CPB	24
	DNA	DNA DNA8-12_CGi	23
	DNA	DNA hAT HATN11_DR	23
	DNA	DNA Sola Sola1-2_AC	22
	DNA	DNA DNA-3_FV	20
	DNA	DNA Maverick Polinton-1_DK	20
	DNA	DNA Maverick Polinton-7_NVi	20
	DNA	DNA MULE-MuDR Vandal6	20
	DNA	DNA TcMar DNA-TA-4_DR	20
	DNA	DNA CMC-EnSpm EnSpm-4_HM	19
	DNA	DNA DNA-2-32_DR	19
	DNA	DNA hAT-Ac DNA8-2C_CGi	19
	DNA	DNA MULE-MuDR MuDR-18_VV	19
	DNA	DNA PIF-Harbinger DNA3-11_CGi	19
	DNA	DNA Crypton Crypton-7_CGi	18
	DNA	DNA DNA6-9_CGi	18
	DNA	DNA Maverick Polinton1_SM	18
	DNA	DNA CMC-EnSpm EnSpm1_HV	17
	DNA	DNA CMC-EnSpm EnSpm2_TM	17
	DNA	DNA hAT-Charlie hAT-N6_ACar	17
	DNA	DNA Dada Dada-1_BF	16
	DNA	DNA Maverick Polinton-1_SP	16
	DNA	DNA PIF-Harbinger Harbinger-5_CGi	16
	DNA	DNA Sola Sola1-1_AC	16
	DNA	DNA DNA4-42B_CGi	15
	DNA	DNA hAT-Charlie hATN-4_ACar	15
	DNA	DNA Novosib Novosib-6_CR	15
	DNA	DNA CMC-Chapaev-3 Chapaev3-1_HR	14
	DNA	DNA CMC-EnSpm EnSpm-34_SBi	14
	DNA	DNA CMC-EnSpm EnSpm-9_OS	14
	DNA	DNA Dada Dada-U6_SS	13
	DNA	DNA hAT hAT-N71_DR	13
	DNA	DNA hAT-Tip100 hAT-40_HM	13
	DNA	DNA MULE-MuDR MuDR-7_VV	13
	DNA	DNA MULE-MuDR MUMET1	13
	DNA	DNA PIF-ISL2EU ISL2EU-7_CGi	13
	DNA	DNA hAT-Ac ATHAT1	12
	DNA	DNA hAT-Ac? DNA-8-27_DR	12
	DNA	DNA hAT-Tip100 hAT-N5_ACar	12
	DNA	DNA Maverick Polinton-2_NV	12
	DNA	DNA hAT-Ac DNA8-3_CGi	11
	DNA	DNA hAT-Ac Homo10	11
	DNA	DNA Maverick Polinton-3_TC	11
	DNA	DNA MULE-MuDR CLOUD-4	11
	DNA	DNA MULE-MuDR CLOUD-7	11
	DNA	DNA MULE-MuDR MuDR-11B_GM	11
	DNA	DNA PiggyBac Pigibakku	11
	DNA	DNA CMC-EnSpm CACTA-1_CapOwc	10
	DNA	DNA CMC-EnSpm EnSpm-1_TM	10
	DNA	DNA DNA3-8_STu	10
	DNA	DNA DNA9-16_Mad	10
	DNA	DNA hAT-hATm hATm-27_HM	10
	DNA	DNA hAT-Tag1 HAT-4_Mad	10
	DNA	DNA hAT-Tag1 HAT-4N1_Mad	10
	DNA	DNA PiggyBac piggyBac-N6_SP	10
	DNA	DNA CMC-EnSpm EnSpm-13_ZM	9
	DNA	DNA hAT? hAT-N36_DR	9
	DNA	DNA Maverick Polinton-5_NV	9
	DNA	DNA Sola Sola1-6_AAe	9
	DNA	DNA TDR13	9
	DNA	DNA CMC-EnSpm EnSpm-6_FV	8
	DNA	DNA CMC-EnSpm EnSpm-N1_TD	8
	DNA	DNA hAT-Ac HAT-N9_Mad	8
	DNA	DNA hAT-Charlie hAT-310_Ami	8
	DNA	DNA Maverick Polinton-1_SM	8
	DNA	DNA Maverick Polinton-3_SP	8
	DNA	DNA PIF-ISL2EU ISL2EU-17_CGi	8
	DNA	DNA Sola Sola1-1_FraCyl	8
	DNA	DNA TcMar-Tc1 DNA9TA1_DR	8
	DNA	DNA DNA4-26_CGi	7
	DNA	DNA hAT-Ac hAT-3_FV	7
	DNA	DNA hAT-Blackjack hAT6-2N1_SP	7
	DNA	DNA hAT-Tag1 HAT-17_Mad	7
	DNA	DNA hAT-Tip100 hAT-42_HM	7
	DNA	DNA hAT-Tip100 hAT-53_HM	7
	DNA	DNA Maverick Polinton-2_SP	7
	DNA	DNA MULE-MuDR MuDR1_ZM	7
	DNA	DNA P P-35_HM	7
	DNA	DNA PIF-Harbinger Harbinger	7
	DNA	DNA PIF-Harbinger Harbinger-10_PGr	7
	DNA	DNA PIF-Harbinger Harbinger-4D_PSt	7
	DNA	DNA PIF-Harbinger Harbinger2-1_NV	7
	DNA	DNA PIF-Harbinger Harbinger2-2_ES	7
	DNA	DNA CMC-EnSpm DNA-2-18_DR	6
	DNA	DNA CMC-EnSpm EnSpm-2_TD	6
	DNA	DNA CMC-EnSpm EnSpm-3_TA	6
	DNA	DNA CMC-EnSpm ENSPM-6_ZM	6
	DNA	DNA CMC-EnSpm EnSpm1n_AT	6
	DNA	DNA CMC-Transib Transib-6_HM	6
	DNA	DNA DNA6-1_SP	6
	DNA	DNA Ginger Ginger2-1_LS	6
	DNA	DNA hAT-Charlie hAT-N10_ACar	6
	DNA	DNA hAT-Tag1 hAT-5_PTr	6
	DNA	DNA hAT-Tag1 VIHAT3	6
	DNA	DNA hAT-Tip100 hAT-50_HM	6
	DNA	DNA hAT? hAT-N36C_DR	6
	DNA	DNA Maverick Polinton-4_SP	6
	DNA	DNA PIF-Harbinger Harbinger3_DR	6
	DNA	DNA? CVE	6
	DNA	DNA Academ Academ-5_SK	5
	DNA	DNA CMC-EnSpm EnSpm-14_OS	5
	DNA	DNA CMC-EnSpm EnSpm-6N1_DR	5
	DNA	DNA CMC-EnSpm EnSpm-N1_T	5
	DNA	DNA hAT-Charlie hAT-1960_Ami	5
	DNA	DNA hAT? hAT-N36B_DR	5
	DNA	DNA Maverick Polinton-1_DGr	5
	DNA	DNA PIF-Harbinger HARB-4N1_Mad	5
	DNA	DNA PIF-Harbinger Harbinger2-1_AAp	5
	DNA	DNA PIF-Harbinger VHARB4_VV	5
	DNA	DNA PIF-ISL2EU ISL2EU-N5_CGi	5
	DNA	DNA TcMar-Stowaway Mariner-4_SBi	5
	DNA	DNA CMC-Chapaev Chapaev-6_HM	4
	DNA	DNA CMC-EnSpm EnSpm-22_HMa	4
	DNA	DNA CMC-EnSpm EnSpm-4_Mad	4
	DNA	DNA Dada Dada-1_TN	4
	DNA	DNA DNA-1-8_DR	4
	DNA	DNA DNA2-31_CGi	4
	DNA	DNA DNA3-12_Mad	4
	DNA	DNA hAT hAT-N22_DR	4
	DNA	DNA hAT-Ac HAT-10_Mad	4
	DNA	DNA hAT-Ac HAT-N6_Mad	4
	DNA	DNA hAT-hATw hATw-1_SP	4
	DNA	DNA hAT-Tag1 HAT-4N3_Mad	4
	DNA	DNA MULE-MuDR Arnold3	4
	DNA	DNA MULE-MuDR DNA-9-3N_Mad	4
	DNA	DNA MULE-MuDR LIMPET1	4
	DNA	DNA MULE-MuDR MERMITE18D	4
	DNA	DNA MULE-MuDR SHAMUDRAV_MT	4
	DNA	DNA PIF-Harbinger Harbinger-3_BF	4
	DNA	DNA PIF-Harbinger Harbinger-4B_PSt	4
	DNA	DNA PIF-Harbinger Harbinger-9_PSt	4
	DNA	DNA TcMar-Fot1 Mariner-39_HM	4
	DNA	DNA TcMar-Stowaway OSMAR1	4
	DNA	DNA TcMar-Tc1 DNA16TA1_DR	4
	DNA	DNA TcMar-Tc1 FB4_DM	4
	DNA	DNA TcMar-Tc1 Mariner-1_PGr	4
	DNA	DNA TcMar-Tigger MamRep137	4
	DNA	DNA CMC-EnSpm EnSpm-1_NV	3
	DNA	DNA CMC-EnSpm EnSpm1_TM	3
	DNA	DNA Crypton CryptonF-2_ACap	3
	DNA	DNA Dada Dada-tG_PMar	3
	DNA	DNA DNA-1-2_DR	3
	DNA	DNA DNA-X-11_DR	3
	DNA	DNA DNA-X-12_DR	3
	DNA	DNA DNA4-19_CGi	3
	DNA	DNA hAT HATN17_DR	3
	DNA	DNA hAT-Ac hAT-1_SP	3
	DNA	DNA hAT-Ac HAT-7_Mad	3
	DNA	DNA hAT-Blackjack hAT-N13_AMi	3
	DNA	DNA hAT-hATx hATx-1_SM	3
	DNA	DNA hAT-Tag1 VIHAT3-N1_VV	3
	DNA	DNA hAT-Tip100 HAT-2N_Mad	3
	DNA	DNA hAT? hAT-N76_DR	3
	DNA	DNA Kolobok-T2 LOOPERN2_DR	3
	DNA	DNA Maverick Polinton-1_DAn	3
	DNA	DNA Maverick Polinton2_SM	3
	DNA	DNA Maverick Polinton3_SM	3
	DNA	DNA MULE-MuDR ATDNAI27T9A	3
	DNA	DNA MULE-MuDR MuDR-1_FV	3
	DNA	DNA MULE-MuDR MuDr-4_HM	3
	DNA	DNA MULE-MuDR MuDR-6_FV	3
	DNA	DNA MULE-MuDR MUDRAVI1	3
	DNA	DNA MULE-MuDR MULE-1_CapOwc	3
	DNA	DNA PIF-Harbinger DNA3-1_STu	3
	DNA	DNA PIF-Harbinger Harbinger-4C_PSt	3
	DNA	DNA PIF-Harbinger Harbinger1_AG	3
	DNA	DNA PiggyBac LOOPERN3_DR	3
	DNA	DNA PiggyBac piggyBac-4_SM	3
	DNA	DNA Sola Sola1-1_Smoe	3
	DNA	DNA Sola Sola3-1_AA	3
	DNA	DNA Academ Academ-2_ADi	2
	DNA	DNA Academ Academ-2_HM	2
	DNA	DNA Academ Academ-3_BF	2
	DNA	DNA Academ Academ-4_BF	2
	DNA	DNA Academ Academ-6_SK	2
	DNA	DNA CMC-EnSpm CACTA-1_Ccinerea	2
	DNA	DNA CMC-EnSpm CACTA-1_PB	2
	DNA	DNA CMC-EnSpm CACTA-1_Roryzae	2
	DNA	DNA CMC-EnSpm CACTA-Q	2
	DNA	DNA CMC-EnSpm EnSpm-1_CGi	2
	DNA	DNA CMC-EnSpm EnSpm-15_SBi	2
	DNA	DNA CMC-EnSpm EnSpm-17_SBi	2
	DNA	DNA CMC-EnSpm EnSpm-18_SBi	2
	DNA	DNA CMC-EnSpm EnSpm1_SB	2
	DNA	DNA CMC-EnSpm EnSpm1_TD	2
	DNA	DNA CMC-EnSpm ENSPM7_OS	2
	DNA	DNA CMC-EnSpm PSL	2
	DNA	DNA CMC-Transib Transib-2_DBi	2
	DNA	DNA CMC-Transib Transib-N3_AAe	2
	DNA	DNA Crypton CryptonF-1_MC	2
	DNA	DNA Dada Dada-tY_PMar	2
	DNA	DNA Dada Dada-U6_DPu	2
	DNA	DNA DNA-1_FV	2
	DNA	DNA DNA-2_AAe	2
	DNA	DNA DNA-7-20_NV	2
	DNA	DNA DNA6-1_MLP	2
	DNA	DNA DNA8-12_CB	2
	DNA	DNA DNAX-10_SP	2
	DNA	DNA Ginger Ginger2-1_MG	2
	DNA	DNA Ginger Ginger2-2_NV	2
	DNA	DNA Ginger TDD-5	2
	DNA	DNA hAT-Ac hAT-20_Mad	2
	DNA	DNA hAT-Ac hAT-4C_ACar	2
	DNA	DNA hAT-Ac hAT-N3_STu	2
	DNA	DNA hAT-Ac hAT-N4_STu	2
	DNA	DNA hAT-Blackjack hAT-N18_AMi	2
	DNA	DNA hAT-Charlie hAT-2_DR	2
	DNA	DNA hAT-Charlie hAT-N16_Crp	2
	DNA	DNA hAT-hAT5 hAT-31_HM	2
	DNA	DNA hAT-hAT5 hAT5-3_NV	2
	DNA	DNA hAT-hATw hATw-2_BF	2
	DNA	DNA hAT-hATx hATx-6_SM	2
	DNA	DNA hAT-Tag1 hAT-5_Mam	2
	DNA	DNA hAT-Tip100 hAT-2_EPa	2
	DNA	DNA hAT-Tip100 hAT-3_CGi	2
	DNA	DNA hAT-Tip100 ZhAT9_ZM	2
	DNA	DNA hAT-Tip100? REP-1_SP	2
	DNA	DNA Maverick Polinton-1_TC	2
	DNA	DNA Maverick Polinton-2_AMi	2
	DNA	DNA Maverick Polinton-3_HM	2
	DNA	DNA Maverick Polinton-4_NVi	2
	DNA	DNA MULE-MuDR ATDNAI27T9C	2
	DNA	DNA MULE-MuDR ATMU7	2
	DNA	DNA MULE-MuDR ATMU8	2
	DNA	DNA MULE-MuDR MERMITE	2
	DNA	DNA MULE-MuDR MERMITE18B	2
	DNA	DNA MULE-MuDR MERMITEJ	2
	DNA	DNA MULE-MuDR MuDR-14_GM	2
	DNA	DNA MULE-MuDR MuDR-3_STu	2
	DNA	DNA MULE-MuDR MuDR-3_VV	2
	DNA	DNA MULE-MuDR MuDR-6_VV	2
	DNA	DNA MULE-MuDR OSTE15	2
	DNA	DNA MULE-MuDR OSTE33	2
	DNA	DNA MULE-MuDR Vandal1	2
	DNA	DNA MULE-MuDR Vandal17	2
	DNA	DNA MULE-NOF Rehavkus-1_DA	2
	DNA	DNA P P-2_TV	2
	DNA	DNA P P-7_HM	2
	DNA	DNA P P4_AG	2
	DNA	DNA PIF-Harbinger DNA3-11_Mad	2
	DNA	DNA PIF-Harbinger HARB-6_FV	2
	DNA	DNA PIF-Harbinger Harbinger-14_PGr	2
	DNA	DNA PIF-Harbinger Harbinger-5_PSt	2
	DNA	DNA PIF-Harbinger Harbinger-N2_SP	2
	DNA	DNA PIF-Harbinger Harbinger2N_TP	2
	DNA	DNA PIF-Harbinger Harbinger3_TP	2
	DNA	DNA Sola Sola2-1_EmiHux	2
	DNA	DNA Sola Sola3-1_PS	2
	DNA	DNA Sola Sola3-2_PS	2
	DNA	DNA TAM11	2
	DNA	DNA TcMar NAVIMARN1	2
	DNA	DNA TcMar-Mariner Mariner-1_DEl	2
	DNA	DNA TcMar-Mariner Mariner-14_DBp	2
	DNA	DNA TcMar-Mariner Mariner-15_SM	2
	DNA	DNA TcMar-Mariner Mariner-2_DEl	2
	DNA	DNA TcMar-Mariner Mariner-2_DEr	2
	DNA	DNA TcMar-Mariner Mariner-3_BM	2
	DNA	DNA TcMar-Mariner Mariner1_DYa	2
	DNA	DNA TcMar-Tigger Mariner-2_Crp	2
	DNA	DNA TcMar? MarinerL-1_CR	2
	DNA	DNA Academ-1_PGr	1
	DNA	DNA CERP4	1
	DNA	DNA CMC-Chapaev Chapaev-1_AA	1
	DNA	DNA CMC-Chapaev Chapaev-1_CE	1
	DNA	DNA CMC-Chapaev Chapaev-2_ACa	1
	DNA	DNA CMC-Chapaev Chapaev-3_NV	1
	DNA	DNA CMC-Chapaev Chapaev-8_HM	1
	DNA	DNA CMC-Chapaev Chapaev-N2_AAe	1
	DNA	DNA CMC-Chapaev-3 Chapaev3-2_NVi	1
	DNA	DNA CMC-EnSpm ALBERT_TA	1
	DNA	DNA CMC-EnSpm ATENSPM5	1
	DNA	DNA CMC-EnSpm CACTA-2_Mlaricis	1
	DNA	DNA CMC-EnSpm CACTA-G	1
	DNA	DNA CMC-EnSpm CACTA-L	1
	DNA	DNA CMC-EnSpm CANDYSTRIPE1_SB	1
	DNA	DNA CMC-EnSpm ENS1_Cis	1
	DNA	DNA CMC-EnSpm EnSpm-1_AA	1
	DNA	DNA CMC-EnSpm EnSpm-1_DDi	1
	DNA	DNA CMC-EnSpm EnSpm-1_HM	1
	DNA	DNA CMC-EnSpm EnSpm-1_Mad	1
	DNA	DNA CMC-EnSpm EnSpm-10_FV	1
	DNA	DNA CMC-EnSpm EnSpm-10_OS	1
	DNA	DNA CMC-EnSpm EnSpm-10_STu	1
	DNA	DNA CMC-EnSpm EnSpm-11_FV	1
	DNA	DNA CMC-EnSpm EnSpm-11_STu	1
	DNA	DNA CMC-EnSpm EnSpm-12_OS	1
	DNA	DNA CMC-EnSpm EnSpm-12_ZM	1
	DNA	DNA CMC-EnSpm EnSpm-14_ZM	1
	DNA	DNA CMC-EnSpm EnSpm-15_HM	1
	DNA	DNA CMC-EnSpm EnSpm-16_OS	1
	DNA	DNA CMC-EnSpm EnSpm-16_SBi	1
	DNA	DNA CMC-EnSpm EnSpm-17_HM	1
	DNA	DNA CMC-EnSpm EnSpm-2_FV	1
	DNA	DNA CMC-EnSpm EnSpm-2_GM	1
	DNA	DNA CMC-EnSpm EnSpm-2_NV	1
	DNA	DNA CMC-EnSpm EnSpm-2_STu	1
	DNA	DNA CMC-EnSpm EnSpm-22_SBi	1
	DNA	DNA CMC-EnSpm EnSpm-23_SBi	1
	DNA	DNA CMC-EnSpm EnSpm-3_ADi	1
	DNA	DNA CMC-EnSpm EnSpm-3_NVe	1
	DNA	DNA CMC-EnSpm EnSpm-3_PGr	1
	DNA	DNA CMC-EnSpm EnSpm-30_SBi	1
	DNA	DNA CMC-EnSpm EnSpm-31_SBi	1
	DNA	DNA CMC-EnSpm EnSpm-32_SBi	1
	DNA	DNA CMC-EnSpm EnSpm-38_SBi	1
	DNA	DNA CMC-EnSpm EnSpm-39_SBi	1
	DNA	DNA CMC-EnSpm EnSpm-4_ADi	1
	DNA	DNA CMC-EnSpm EnSpm-4_FV	1
	DNA	DNA CMC-EnSpm EnSpm-4_NVe	1
	DNA	DNA CMC-EnSpm EnSpm-40_SBi	1
	DNA	DNA CMC-EnSpm EnSpm-41N2_SBi	1
	DNA	DNA CMC-EnSpm EnSpm-42_SBi	1
	DNA	DNA CMC-EnSpm EnSpm-4N1_HM	1
	DNA	DNA CMC-EnSpm EnSpm-4N1_VV	1
	DNA	DNA CMC-EnSpm EnSpm-5_HV	1
	DNA	DNA CMC-EnSpm EnSpm-5_PGr	1
	DNA	DNA CMC-EnSpm EnSpm-5_VV	1
	DNA	DNA CMC-EnSpm EnSpm-6_VV	1
	DNA	DNA CMC-EnSpm EnSpm-7_FV	1
	DNA	DNA CMC-EnSpm EnSpm-8_FV	1
	DNA	DNA CMC-EnSpm EnSpm-8_OS	1
	DNA	DNA CMC-EnSpm EnSpm-8_STu	1
	DNA	DNA CMC-EnSpm EnSpm-8N_VV	1
	DNA	DNA CMC-EnSpm EnSpm-9_STu	1
	DNA	DNA CMC-EnSpm EnSpm-N1_OS	1
	DNA	DNA CMC-EnSpm EnSpm-N1_TA	1
	DNA	DNA CMC-EnSpm EnSpm-N14_SBi	1
	DNA	DNA CMC-EnSpm EnSpm-N15_SBi	1
	DNA	DNA CMC-EnSpm EnSpm-N18_SBi	1
	DNA	DNA CMC-EnSpm ENSPM-N3_VV	1
	DNA	DNA CMC-EnSpm EnSpm1B_PT	1
	DNA	DNA CMC-EnSpm ENSPM2_OS	1
	DNA	DNA CMC-EnSpm EnSpm3_TM	1
	DNA	DNA CMC-EnSpm ENSPM3_ZM	1
	DNA	DNA CMC-EnSpm EnSpm8_SB	1
	DNA	DNA CMC-EnSpm SPMLIKE	1
	DNA	DNA CMC-EnSpm TAM2_AM	1
	DNA	DNA CMC-EnSpm TDC1	1
	DNA	DNA CMC-EnSpm? DNA-2-3_HM	1
	DNA	DNA CMC-Transib Transib-1_DAn	1
	DNA	DNA CMC-Transib Transib-13_HM	1
	DNA	DNA CMC-Transib Transib-2_DAn	1
	DNA	DNA CMC-Transib Transib-5_DRh	1
	DNA	DNA CMC-Transib Transib-7_DAn	1
	DNA	DNA CMC-Transib TRANSIB1_AG	1
	DNA	DNA CMC-Transib TRANSIB2	1
	DNA	DNA CMC-Transib Transib5	1
	DNA	DNA Crypton Crypton-6_CGi	1
	DNA	DNA Crypton CryptonF-1_NF	1
	DNA	DNA Crypton CryptonS-20_PI	1
	DNA	DNA Crypton CryptonS-2N1_HAra	1
	DNA	DNA Crypton CryptonS-6_PS	1
	DNA	DNA Dada Dada-4_PMar	1
	DNA	DNA Dada Dada-U6_DR	1
	DNA	DNA DNA-1_CQ	1
	DNA	DNA DNA-2-1_NV	1
	DNA	DNA DNA-3-3_NV	1
	DNA	DNA DNA-4-2_NV	1
	DNA	DNA DNA-5-15_NV	1
	DNA	DNA DNA-5-4_DR	1
	DNA	DNA DNA-6-N4_DR	1
	DNA	DNA DNA-7_PSt	1
	DNA	DNA DNA-7-19_NV	1
	DNA	DNA DNA-7-21_NV	1
	DNA	DNA DNA-8_PSt	1
	DNA	DNA DNA-9_CQ	1
	DNA	DNA DNA-9-31_NV	1
	DNA	DNA DNA-TA-14_CQ	1
	DNA	DNA DNA-TA-14_NV	1
	DNA	DNA DNA-TTAA-4_NV	1
	DNA	DNA DNA2-1_DAn	1
	DNA	DNA DNA2-12_CB	1
	DNA	DNA DNA2-14_CB	1
	DNA	DNA DNA2-15_CGi	1
	DNA	DNA DNA2-4_TCa	1
	DNA	DNA DNA3-2B_PSt	1
	DNA	DNA DNA3-3_MLP	1
	DNA	DNA DNA4-27_CGi	1
	DNA	DNA DNA4-34_CGi	1
	DNA	DNA DNA4-8_CGi	1
	DNA	DNA DNA5-10_CGi	1
	DNA	DNA DNA5-5_CGi	1
	DNA	DNA DNA6-1_CQ	1
	DNA	DNA DNA6-2_MLP	1
	DNA	DNA DNA7-3_PSt	1
	DNA	DNA DNA8-39_AP	1
	DNA	DNA DNA8-4_CQ	1
	DNA	DNA DNA8-8_Mad	1
	DNA	DNA DNA9-2_CGi	1
	DNA	DNA DNAX-9_SP	1
	DNA	DNA Harbinger Harbinger-5D_CPB	1
	DNA	DNA Harbinger? Harbinger-21_PGr	1
	DNA	DNA hAT DNA8-13_CQ	1
	DNA	DNA hAT hAT-45_HM	1
	DNA	DNA hAT hAT-N1_SP	1
	DNA	DNA hAT hAT-N29_DR	1
	DNA	DNA hAT hAT-N47_DR	1
	DNA	DNA hAT HAT1_CE	1
	DNA	DNA hAT HAT11_CB	1
	DNA	DNA hAT HAT16_CB	1
	DNA	DNA hAT HATN1_CI	1
	DNA	DNA hAT HATN3B_DR	1
	DNA	DNA hAT PAL8C_1	1
	DNA	DNA hAT-Ac EuthAT-2	1
	DNA	DNA hAT-Ac hAT-1_DP	1
	DNA	DNA hAT-Ac hAT-1_DRh	1
	DNA	DNA hAT-Ac hAT-12_XT	1
	DNA	DNA hAT-Ac hAT-15_ZM	1
	DNA	DNA hAT-Ac hAT-17_Croc	1
	DNA	DNA hAT-Ac hAT-17_ZM	1
	DNA	DNA hAT-Ac hAT-17B_Croc	1
	DNA	DNA hAT-Ac hAT-1N_PTr	1
	DNA	DNA hAT-Ac hAT-2_SD	1
	DNA	DNA hAT-Ac hAT-20_ZM	1
	DNA	DNA hAT-Ac hAT-24_ZM	1
	DNA	DNA hAT-Ac hAT-262_Ami	1
	DNA	DNA hAT-Ac hAT-27_HM	1
	DNA	DNA hAT-Ac hAT-30_HM	1
	DNA	DNA hAT-Ac hAT-7_FV	1
	DNA	DNA hAT-Ac hAT-7_PGr	1
	DNA	DNA hAT-Ac hAT-7_PTr	1
	DNA	DNA hAT-Ac hAT-70_HM	1
	DNA	DNA hAT-Ac hAT-9_PGr	1
	DNA	DNA hAT-Ac hAT-N1_DK	1
	DNA	DNA hAT-Ac HAT-N12_Mad	1
	DNA	DNA hAT-Ac hAT-N17_ZM	1
	DNA	DNA hAT-Ac hAT-N35_DR	1
	DNA	DNA hAT-Ac hAT-N40_DR	1
	DNA	DNA hAT-Ac hAT-N54_DR	1
	DNA	DNA hAT-Ac hAT-N5888_Crp	1
	DNA	DNA hAT-Ac hAT-N7_SBi	1
	DNA	DNA hAT-Ac hAT-N9B_Crp	1
	DNA	DNA hAT-Ac Homo5	1
	DNA	DNA hAT-Ac Homo7	1
	DNA	DNA hAT-Ac Homo8	1
	DNA	DNA hAT-Ac HOPPER_BD	1
	DNA	DNA hAT-Ac ZhAT10_ZM	1
	DNA	DNA hAT-Blackjack BLACKJACK	1
	DNA	DNA hAT-Blackjack hAT-1_DBp	1
	DNA	DNA hAT-Blackjack hAT-208_Ami	1
	DNA	DNA hAT-Blackjack hAT6-N6_NV	1
	DNA	DNA hAT-Charlie Chaplin5_FR	1
	DNA	DNA hAT-Charlie Charlie10	1
	DNA	DNA hAT-Charlie Charlie11	1
	DNA	DNA hAT-Charlie Charlie15b	1
	DNA	DNA hAT-Charlie Charlie9	1
	DNA	DNA hAT-Charlie DNA-8-14_DR	1
	DNA	DNA hAT-Charlie DNA2-4_DR	1
	DNA	DNA hAT-Charlie hAT-11_SM	1
	DNA	DNA hAT-Charlie hAT-18_Crp	1
	DNA	DNA hAT-Charlie hAT-1B_PM	1
	DNA	DNA hAT-Charlie hAT-3_AC	1
	DNA	DNA hAT-Charlie hAT-333_Crp	1
	DNA	DNA hAT-Charlie hAT-34_CPB	1
	DNA	DNA hAT-Charlie hAT-35_SM	1
	DNA	DNA hAT-Charlie hAT-7_XT	1
	DNA	DNA hAT-Charlie hAT-N1B_CQ	1
	DNA	DNA hAT-Charlie hAT-N21_DR	1
	DNA	DNA hAT-Charlie hAT-N75_DR	1
	DNA	DNA hAT-Charlie hAT-N81_DR	1
	DNA	DNA hAT-Charlie hAT-N9_AMi	1
	DNA	DNA hAT-Charlie HATN1_AG	1
	DNA	DNA hAT-Charlie HATN16_DR	1
	DNA	DNA hAT-Charlie MER119	1
	DNA	DNA hAT-Charlie SPIN_Et	1
	DNA	DNA hAT-hAT6 hAT-N38_DR	1
	DNA	DNA hAT-hATm hAT-59_HM	1
	DNA	DNA hAT-hATm hAT-6_AP	1
	DNA	DNA hAT-hATm hAT-8_SM	1
	DNA	DNA hAT-hATm hAT-9_SM	1
	DNA	DNA hAT-hATm hATm-13_HM	1
	DNA	DNA hAT-hATm hATm-15_HM	1
	DNA	DNA hAT-hATm hATm-17_HM	1
	DNA	DNA hAT-hATm hATm-29_HM	1
	DNA	DNA hAT-hATm hATm-31_HM	1
	DNA	DNA hAT-hATm hATm-44_HM	1
	DNA	DNA hAT-hATm hATm-52_HM	1
	DNA	DNA hAT-hATm hATm-58_HM	1
	DNA	DNA hAT-hATm hATx-3_HM	1
	DNA	DNA hAT-hATm hATx-7_HM	1
	DNA	DNA hAT-hATw hATw-1_HM	1
	DNA	DNA hAT-hATw hATw-1_LB	1
	DNA	DNA hAT-hATw hATw-2_SP	1
	DNA	DNA hAT-hATw hATw-3_HM	1
	DNA	DNA hAT-hATx hATx-20_SM	1
	DNA	DNA hAT-hATx hATx-22_SM	1
	DNA	DNA hAT-hATx hATx-4_SM	1
	DNA	DNA hAT-hATx hATx-5_SM	1
	DNA	DNA hAT-hobo hAT-1N_DW	1
	DNA	DNA hAT-hobo hAT-4_DRh	1
	DNA	DNA hAT-hobo HERMES	1
	DNA	DNA hAT-hobo HERMIT	1
	DNA	DNA hAT-hobo Hogri1	1
	DNA	DNA hAT-hobo HOMER	1
	DNA	DNA hAT-hobo Homo1	1
	DNA	DNA hAT-hobo Hopers2	1
	DNA	DNA hAT-hobo Howilli4	1
	DNA	DNA hAT-Tag1 hAT-1_AMi	1
	DNA	DNA hAT-Tag1 hAT-1_SBi	1
	DNA	DNA hAT-Tag1 hAT-1_TA	1
	DNA	DNA hAT-Tag1 hAT-10N1_VV	1
	DNA	DNA hAT-Tag1 hAT-18_ZM	1
	DNA	DNA hAT-Tag1 hAT-19_Mad	1
	DNA	DNA hAT-Tag1 hAT-3_STu	1
	DNA	DNA hAT-Tag1 HAT-4N2_Mad	1
	DNA	DNA hAT-Tag1 hAT-5B_PTr	1
	DNA	DNA hAT-Tag1 hAT-6_PTr	1
	DNA	DNA hAT-Tag1 hAT-7_VV	1
	DNA	DNA hAT-Tag1 SHATAG_MT	1
	DNA	DNA hAT-Tag1 TAG3N1	1
	DNA	DNA hAT-Tag1 VIHAT1	1
	DNA	DNA hAT-Tip100 DNA-8-34_DR	1
	DNA	DNA hAT-Tip100 DNA8-2_Mad	1
	DNA	DNA hAT-Tip100 FordPrefect	1
	DNA	DNA hAT-Tip100 HAT-1_Mad	1
	DNA	DNA hAT-Tip100 HAT-14_Mad	1
	DNA	DNA hAT-Tip100 hAT-24_HM	1
	DNA	DNA hAT-Tip100 hAT-37_SM	1
	DNA	DNA hAT-Tip100 hAT-4_PM	1
	DNA	DNA hAT-Tip100 hAT-43_HM	1
	DNA	DNA hAT-Tip100 hAT-56_HM	1
	DNA	DNA hAT-Tip100 hAT-58_HM	1
	DNA	DNA hAT-Tip100 hAT-69_HM	1
	DNA	DNA hAT-Tip100 hAT-7_HM	1
	DNA	DNA hAT-Tip100 hAT-8_HM	1
	DNA	DNA hAT-Tip100 hAT-N39_DR	1
	DNA	DNA hAT-Tip100 hAT-N8_SBi	1
	DNA	DNA hAT-Tip100 HATOS1	1
	DNA	DNA hAT-Tip100 HATSOD1	1
	DNA	DNA hAT-Tip100 MER45B	1
	DNA	DNA hAT-Tip100 Zaphod2	1
	DNA	DNA hAT-Tip100 Zaphod3	1
	DNA	DNA hAT-Tip100 ZhAT14_ZM	1
	DNA	DNA hAT-Tip100 ZhAT2_ZM	1
	DNA	DNA hAT-Tip100? DNA8-2_Crp	1
	DNA	DNA hAT? DNA-6-2_NV	1
	DNA	DNA Kolobok Kolobok-10_CGi	1
	DNA	DNA Kolobok Kolobok-N2_CGi	1
	DNA	DNA Kolobok-Hydra Kolobok-4_CGi	1
	DNA	DNA Kolobok-Hydra Kolobok-6_CGi	1
	DNA	DNA Kolobok-Hydra Kolobok1-1_HM	1
	DNA	DNA Kolobok-T2 Kolobok-3_TV	1
	DNA	DNA Maverick Polinton-1_CB	1
	DNA	DNA Maverick Polinton-1_CGi	1
	DNA	DNA Maverick Polinton-1_DEl	1
	DNA	DNA Maverick Polinton-1_DPe	1
	DNA	DNA Maverick Polinton-1_HM	1
	DNA	DNA Maverick Polinton-1_PI	1
	DNA	DNA Maverick Polinton-1_SPU	1
	DNA	DNA Maverick Polinton-1_TV	1
	DNA	DNA Maverick Polinton-2_CB	1
	DNA	DNA Maverick Polinton-2_DR	1
	DNA	DNA Maverick Polinton-2_SM	1
	DNA	DNA Maverick Polinton-2_TC	1
	DNA	DNA Maverick Polinton-2_XT	1
	DNA	DNA Maverick Polinton-2N1_DR	1
	DNA	DNA Maverick Polinton-4_NV	1
	DNA	DNA Merlin Merlin1_CB	1
	DNA	DNA Merlin Merlin1B_SM	1
	DNA	DNA Merlin MERLIN4_CB	1
	DNA	DNA Merlin Merlin6_SM	1
	DNA	DNA MULE-MuDR Arnold2	1
	DNA	DNA MULE-MuDR ArnoldY1	1
	DNA	DNA MULE-MuDR AT9MU1	1
	DNA	DNA MULE-MuDR AT9TSD1	1
	DNA	DNA MULE-MuDR ATMU4	1
	DNA	DNA MULE-MuDR ATMU5	1
	DNA	DNA MULE-MuDR BRODYAGA1	1
	DNA	DNA MULE-MuDR CUMULE	1
	DNA	DNA MULE-MuDR DNA9-20_Mad	1
	DNA	DNA MULE-MuDR LONGPAL1	1
	DNA	DNA MULE-MuDR LONGPAL2	1
	DNA	DNA MULE-MuDR MERMITE-17	1
	DNA	DNA MULE-MuDR MERMITEB	1
	DNA	DNA MULE-MuDR MuDR-1_EPa	1
	DNA	DNA MULE-MuDR MuDr-1_HV	1
	DNA	DNA MULE-MuDR MuDr-1_TV	1
	DNA	DNA MULE-MuDR MuDR-10_Mad	1
	DNA	DNA MULE-MuDR MuDR-11_CB	1
	DNA	DNA MULE-MuDR MuDR-11_GM	1
	DNA	DNA MULE-MuDR MuDR-12_SBi	1
	DNA	DNA MULE-MuDR MuDR-15_GMa	1
	DNA	DNA MULE-MuDR MuDR-2_TV	1
	DNA	DNA MULE-MuDR MuDR-21_VV	1
	DNA	DNA MULE-MuDR MuDR-3_EPa	1
	DNA	DNA MULE-MuDR MuDR-3_Mad	1
	DNA	DNA MULE-MuDR MuDR-3N1_CGi	1
	DNA	DNA MULE-MuDR MuDR-4N_Mad	1
	DNA	DNA MULE-MuDR MuDR-5_EPa	1
	DNA	DNA MULE-MuDR MuDR-6_ZM	1
	DNA	DNA MULE-MuDR MuDR-7_GM	1
	DNA	DNA MULE-MuDR MuDR-8_Mad	1
	DNA	DNA MULE-MuDR MuDR-8_SBi	1
	DNA	DNA MULE-MuDR MuDR-9_GM	1
	DNA	DNA MULE-MuDR MuDR-9_VV	1
	DNA	DNA MULE-MuDR MuDR-9_ZM	1
	DNA	DNA MULE-MuDR MuDR-N6_OS	1
	DNA	DNA MULE-MuDR MUDR1_OS	1
	DNA	DNA MULE-MuDR MuDR1_TP	1
	DNA	DNA MULE-MuDR MUDR4_CB	1
	DNA	DNA MULE-MuDR Mudr5_OS	1
	DNA	DNA MULE-MuDR MuDR7x_AP	1
	DNA	DNA MULE-MuDR OSTE1	1
	DNA	DNA MULE-MuDR PAL9A_CE	1
	DNA	DNA MULE-MuDR RMU3_OS	1
	DNA	DNA MULE-MuDR Vandal10	1
	DNA	DNA MULE-MuDR Vandal13	1
	DNA	DNA MULE-MuDR Vandal16	1
	DNA	DNA MULE-MuDR Vandal2	1
	DNA	DNA MULE-MuDR Vandal21	1
	DNA	DNA MULE-MuDR Vandal22	1
	DNA	DNA MULE-MuDR Vandal2N1	1
	DNA	DNA MULE-MuDR Vandal5	1
	DNA	DNA MULE-MuDR? MuTRI_MT	1
	DNA	DNA MULE-NOF Rehavkus-2_NVi	1
	DNA	DNA MULE-NOF Rehavkus1_AP	1
	DNA	DNA P Galileo_DW	1
	DNA	DNA P P-1_Aplcal	1
	DNA	DNA P P-10_HM	1
	DNA	DNA P P-16_HM	1
	DNA	DNA P P-21_HM	1
	DNA	DNA P P-22_HM	1
	DNA	DNA P P-32_HM	1
	DNA	DNA P P-34_HM	1
	DNA	DNA P-Fungi P-N1_PTrit	1
	DNA	DNA PIF-Harbinger DNA-3-2_TA	1
	DNA	DNA PIF-Harbinger HARB-1_STu	1
	DNA	DNA PIF-Harbinger HARB-13_SBi	1
	DNA	DNA PIF-Harbinger HARB-14_SBi	1
	DNA	DNA PIF-Harbinger HARB-3B_FV	1
	DNA	DNA PIF-Harbinger HARB-4_Mad	1
	DNA	DNA PIF-Harbinger HARB-5_Mad	1
	DNA	DNA PIF-Harbinger HARB3_ZM	1
	DNA	DNA PIF-Harbinger Harbinger-1_MLP	1
	DNA	DNA PIF-Harbinger Harbinger-10_PSt	1
	DNA	DNA PIF-Harbinger Harbinger-11_MLP	1
	DNA	DNA PIF-Harbinger Harbinger-17_PGr	1
	DNA	DNA PIF-Harbinger Harbinger-1N1_DK	1
	DNA	DNA PIF-Harbinger Harbinger-2_XT	1
	DNA	DNA PIF-Harbinger Harbinger-2N1_CGi	1
	DNA	DNA PIF-Harbinger Harbinger-3_MLP	1
	DNA	DNA PIF-Harbinger Harbinger-3_PGr	1
	DNA	DNA PIF-Harbinger Harbinger-4_PSt	1
	DNA	DNA PIF-Harbinger Harbinger-5_MLP	1
	DNA	DNA PIF-Harbinger Harbinger-7_PGr	1
	DNA	DNA PIF-Harbinger Harbinger-8_CGi	1
	DNA	DNA PIF-Harbinger Harbinger-8_PGr	1
	DNA	DNA PIF-Harbinger Harbinger-8N1_CGi	1
	DNA	DNA PIF-Harbinger Harbinger-9_MLP	1
	DNA	DNA PIF-Harbinger Harbinger-9_PGr	1
	DNA	DNA PIF-Harbinger Harbinger-N29_NV	1
	DNA	DNA PIF-Harbinger Harbinger-N6A_NV	1
	DNA	DNA PIF-Harbinger Harbinger1_DR	1
	DNA	DNA PIF-Harbinger Harbinger1_PTr	1
	DNA	DNA PIF-Harbinger Harbinger2-1_ES	1
	DNA	DNA PIF-Harbinger Harbinger2-2_NV	1
	DNA	DNA PIF-Harbinger MtPH-A6-1-Ia	1
	DNA	DNA PIF-Harbinger MtPH-A6-2-Ia	1
	DNA	DNA PIF-Harbinger MtPH-A6-3-Ia	1
	DNA	DNA PIF-Harbinger MtPH-E-Ia	1
	DNA	DNA PIF-Harbinger PIF_Harbinger-1_PB	1
	DNA	DNA PIF-Harbinger STOLAB	1
	DNA	DNA PIF-Harbinger VHARB-N2_VV	1
	DNA	DNA PIF-ISL2EU IS4EU-1_BF	1
	DNA	DNA PIF-ISL2EU ISL2EU-1_CGi	1
	DNA	DNA PIF-ISL2EU ISL2EU-1_HM	1
	DNA	DNA PIF-ISL2EU ISL2EU-1_SK	1
	DNA	DNA PIF-ISL2EU ISL2EU-6_HM	1
	DNA	DNA PiggyBac piggyBac-1_DW	1
	DNA	DNA PiggyBac piggyBac-13_SM	1
	DNA	DNA PiggyBac piggyBac-19_SM	1
	DNA	DNA PiggyBac piggyBac-1N1_XT	1
	DNA	DNA PiggyBac PiggyBac-4_HM	1
	DNA	DNA PiggyBac piggyBac-6_CGi	1
	DNA	DNA PiggyBac piggyBac-N2A_XT	1
	DNA	DNA PiggyBac? piggyBac-N5_DR	1
	DNA	DNA Sola Sola1-1_HM	1
	DNA	DNA Sola Sola1-3_AA	1
	DNA	DNA Sola Sola1-3_AP	1
	DNA	DNA Sola Sola1-3_CGi	1
	DNA	DNA Sola Sola1-4_AA	1
	DNA	DNA Sola Sola1-N1_AAe	1
	DNA	DNA Sola Sola2-1_NV	1
	DNA	DNA Sola Sola2-1_NVi	1
	DNA	DNA Sola Sola2-2_NVi	1
	DNA	DNA Sola Sola2-3_AAe	1
	DNA	DNA Sola Sola2-3_DPu	1
	DNA	DNA Sola Sola2-5_HM	1
	DNA	DNA Sola Sola2-N2_AAe	1
	DNA	DNA Sola Sola3-1_CapOwc	1
	DNA	DNA Sola Sola3-1_HM	1
	DNA	DNA Sola Sola3-2_CB	1
	DNA	DNA Sola Sola3-3_HM	1
	DNA	DNA TcMar-Ant1 Mariner-2_PTrit	1
	DNA	DNA TcMar-Ant1 Mariner-4_MLP	1
	DNA	DNA TcMar-Ant1 Mariner-4_PTrit	1
	DNA	DNA TcMar-Ant1 Mariner-6_PGr	1
	DNA	DNA TcMar-Fot1 Mariner-1_AAe	1
	DNA	DNA TcMar-Fot1 Mariner-1_AF	1
	DNA	DNA TcMar-Fot1 Mariner-1_DPu	1
	DNA	DNA TcMar-Fot1 Mariner-20_HM	1
	DNA	DNA TcMar-Fot1 Mariner-22_HM	1
	DNA	DNA TcMar-Fot1 Mariner-26_HM	1
	DNA	DNA TcMar-ISRm11 DNA-2-34_DR	1
	DNA	DNA TcMar-ISRm11 Mariner-1N_SP	1
	DNA	DNA TcMar-ISRm11 Mariner-3N_SP	1
	DNA	DNA TcMar-ISRm11 Mariner-4_ADi	1
	DNA	DNA TcMar-m44 Mariner-21_CGi	1
	DNA	DNA TcMar-Mariner HSMAR2	1
	DNA	DNA TcMar-Mariner Mariner_AM	1
	DNA	DNA TcMar-Mariner Mariner_Tbel	1
	DNA	DNA TcMar-Mariner Mariner-1_BTe	1
	DNA	DNA TcMar-Mariner Mariner-1_SK	1
	DNA	DNA TcMar-Mariner Mariner1_BT	1
	DNA	DNA TcMar-Mariner NAVIMAR1	1
	DNA	DNA TcMar-Mariner SMAR27	1
	DNA	DNA TcMar-Mariner SMAR7	1
	DNA	DNA TcMar-Pogo Mariner-10_CGi	1
	DNA	DNA TcMar-Pogo Mariner-2_NV	1
	DNA	DNA TcMar-Pogo Mariner-35_SM	1
	DNA	DNA TcMar-Pogo Piglet1_EI	1
	DNA	DNA TcMar-Sagan Sagan-1_PGr	1
	DNA	DNA TcMar-Sagan Sagan-6_TMe	1
	DNA	DNA TcMar-Sagan Sagan-N1_PGr	1
	DNA	DNA TcMar-Stowaway Mariner-2_SBi	1
	DNA	DNA TcMar-Stowaway? ACROBAT1	1
	DNA	DNA TcMar-Tc1 DEC1	1
	DNA	DNA TcMar-Tc1 Mariner-12_DRh	1
	DNA	DNA TcMar-Tc1 Mariner-19_DF	1
	DNA	DNA TcMar-Tc1 Mariner-2_DAn	1
	DNA	DNA TcMar-Tc1 Mariner-2_PGr	1
	DNA	DNA TcMar-Tc1 Mariner-20_CGi	1
	DNA	DNA TcMar-Tc1 Mariner-27_CGi	1
	DNA	DNA TcMar-Tc1 Mariner-3_PGr	1
	DNA	DNA TcMar-Tc1 Mariner-3_PPa	1
	DNA	DNA TcMar-Tc1 Mariner-4_DAn	1
	DNA	DNA TcMar-Tc1 Mariner-5_DRh	1
	DNA	DNA TcMar-Tc1 Mariner-9_DAn	1
	DNA	DNA TcMar-Tc1 Mariner1_PPa	1
	DNA	DNA TcMar-Tc1 Mariner20_CB	1
	DNA	DNA TcMar-Tc1 MarinerN5_AG	1
	DNA	DNA TcMar-Tc1 PARISa_DPe	1
	DNA	DNA TcMar-Tc1 PrD37D	1
	DNA	DNA TcMar-Tc1? PALTA1_CE	1
	DNA	DNA TcMar-Tc2 Mariner-4_XT	1
	DNA	DNA TcMar-Tc2 Mariner-6_HM	1
	DNA	DNA TcMar-Tc2 Mariner-6B_AMi	1
	DNA	DNA TcMar-Tc2 Mariner-N1_SP	1
	DNA	DNA TcMar-Tc2? DNA-TA-5_NV	1
	DNA	DNA TcMar-Tc4 MARINER46_CB	1
	DNA	DNA TcMar-Tigger Mariner-38_SM	1
	DNA	DNA TcMar-Tigger Mariner-39_SM	1
	DNA	DNA TcMar-Tigger Mariner-6_CPB	1
	DNA	DNA TcMar-Tigger Tigger1a_Car	1
	DNA	DNA TcMar? Mariner-N6_CGi	1
	DNA	DNA Zator Zator-1_Lgigantea	1
	DNA	DNA Zator Zator-1_Ngru	1
	DNA	DNA Zator Zator-2_CGi	1
	DNA	DNA Zator Zator-3N3_CGi	1
	DNA	DNA Zator Zator-4_HM	1
	DNA	DNA Zator Zator-N1_CGi	1
	DNA	DNA? hAT? REP-2_DF	1
	LINE	LINE L1 HAL1-2a_MD	164
	LINE	LINE Jockey TART_DV	76
	LINE	LINE L1-Tx1 Tx1-1_CGi	36
	LINE	LINE L1-Tx1 L1-15_DR	34
	LINE	LINE Penelope Penelope-13_HM	32
	LINE	LINE L2 L2B-4B_AAe	26
	LINE	LINE L1 SHALINE2_MT	23
	LINE	LINE R2 LIN4b_SM	20
	LINE	LINE L1 ATLINE1_10A	18
	LINE	LINE I I-7B_AAe	17
	LINE	LINE L1 HAL1-3A_ME	17
	LINE	LINE Ambal Ambal-2_FCy	16
	LINE	LINE R1 RTAg4	15
	LINE	LINE RTE-X RTEX-2_DR	14
	LINE	LINE Jockey Jockey-3_DGri	13
	LINE	LINE L1 L1-55_XT	13
	LINE	LINE L2 CR1-3_HM	13
	LINE	LINE RTE-X RTEX-14_CGi	13
	LINE	LINE L1-Tx1 Tx1-11_CGi	12
	LINE	LINE Jockey Ag-Jock-1	11
	LINE	LINE Penelope Nematis_Cr	11
	LINE	LINE Proto1 Proto1-2_NG	11
	LINE	LINE Ambal Ambal-3N1_FCy	10
	LINE	LINE DRE TRE3D	10
	LINE	LINE L1 L1A_Oc	10
	LINE	LINE L1 L1-11_DR	9
	LINE	LINE L2 CR1-48_HM	9
	LINE	LINE R1 RT1	9
	LINE	LINE Rex-Babar Rex1-31_DRe	9
	LINE	LINE L1 L1-N3_FV	8
	LINE	LINE Jockey Jockey_Ele2	7
	LINE	LINE L1 L1-58_ACar	7
	LINE	LINE Penelope Neptune_Hyd	7
	LINE	LINE DRE SR2A	6
	LINE	LINE L1 HAL1-1H_Cpo	6
	LINE	LINE L1 L1C_OC	6
	LINE	LINE R2 R5-1_SM	6
	LINE	LINE CR1 CR1-2_CQ	5
	LINE	LINE Dong-R4 DongAG	5
	LINE	LINE L1 L1_AC_13	5
	LINE	LINE L1 L1A2_OC	5
	LINE	LINE L2 CR1-42_HM	5
	LINE	LINE L2 Daphne-73_HMa	5
	LINE	LINE R1 MinoAg1	5
	LINE	LINE R1 R1C_NLo	5
	LINE	LINE RTE-X RTEX-2_NV	5
	LINE	LINE CR1 CR1-46_AAe	4
	LINE	LINE L1 L1-4_VC	4
	LINE	LINE L1 L1-44_XT	4
	LINE	LINE L1 L1B_Oc	4
	LINE	LINE L1 L1M2	4
	LINE	LINE L1-Tx1 L1-N6_CQ	4
	LINE	LINE L2 L2_AC_15	4
	LINE	LINE L2 L2-8_NVi	4
	LINE	LINE R1 TRAS3_BM	4
	LINE	LINE RTE REX3_XM	4
	LINE	LINE RTE-BovB ORTE-4_AAe	4
	LINE	LINE CR1 CR1-1_CQ	3
	LINE	LINE CR1 CR1-115_AAe	3
	LINE	LINE Jockey Jockey-6_DPer	3
	LINE	LINE L1 HAL1-3_ME	3
	LINE	LINE L1 L1MA5	3
	LINE	LINE L1 SHALINE12_MT	3
	LINE	LINE L1-Tx1 KibiDr2	3
	LINE	LINE L1-Tx1 Tx1-1_HM	3
	LINE	LINE L1-Tx1 Tx1-3_PM	3
	LINE	LINE L1-Tx1 Tx1-4_SK	3
	LINE	LINE L2 Daphne-2_NV	3
	LINE	LINE L2 Kiri-35_AAe	3
	LINE	LINE L2 Kiri-6_AAe	3
	LINE	LINE L2 L2_AC_2	3
	LINE	LINE L2 L2_Plat1i	3
	LINE	LINE L2 L2-2_NVi	3
	LINE	LINE L2 L2-30_ACar	3
	LINE	LINE L2 L2B-4_AAe	3
	LINE	LINE RTE-X RTEX-4_CGi	3
	LINE	LINE CR1 CR1_Ele20	2
	LINE	LINE I I_Ele4C_AAe	2
	LINE	LINE I I-2_DAn	2
	LINE	LINE I I-7_AAe	2
	LINE	LINE I Mosqul_Aa2	2
	LINE	LINE Jockey Ag-Jen-1	2
	LINE	LINE Jockey Helena_Ds	2
	LINE	LINE Jockey Jockey-14_AAe	2
	LINE	LINE Jockey Jockey-2_DGri	2
	LINE	LINE Jockey Jockey-5_DEu	2
	LINE	LINE Jockey Jockey-5_DTa	2
	LINE	LINE Jockey Jockey-5_DVi	2
	LINE	LINE Jockey Jockey-6_DK	2
	LINE	LINE L1 ATLINE1_7	2
	LINE	LINE L1 Karin_TM	2
	LINE	LINE L1 KibiFr1	2
	LINE	LINE L1 L1_AC_7	2
	LINE	LINE L1 L1_Ele5	2
	LINE	LINE L1 L1-13_GM	2
	LINE	LINE L1 L1-1B_Opr	2
	LINE	LINE L1 L1-2_PTr	2
	LINE	LINE L1 L1-21_ACar	2
	LINE	LINE L1 L1-25_ACar	2
	LINE	LINE L1 L1-26_FV	2
	LINE	LINE L1 L1-30_ACar	2
	LINE	LINE L1 L1-45_AAe	2
	LINE	LINE L1 L1-65_ACar	2
	LINE	LINE L1 L1-92_ACar	2
	LINE	LINE L1 L1M4	2
	LINE	LINE L1 L1MA4	2
	LINE	LINE L1 L1MA9	2
	LINE	LINE L1 L1MC4	2
	LINE	LINE L1 LINE1-15_SBi	2
	LINE	LINE L1 LINE1-19_ZM	2
	LINE	LINE L1 LINE1-40_SBi	2
	LINE	LINE L1 LINE1-59_SBi	2
	LINE	LINE L1 SHALINE5_MT	2
	LINE	LINE L1 TX1_FR1	2
	LINE	LINE L1-Tx1 KibiDr1	2
	LINE	LINE L1-Tx1 Tx1-10_Crp	2
	LINE	LINE L2 CR1-1_AG	2
	LINE	LINE L2 CR1-79_HM	2
	LINE	LINE L2 Crack-23_AAe	2
	LINE	LINE L2 Kiri-3_CQ	2
	LINE	LINE L2 L2_AC_10	2
	LINE	LINE L2 L2_AC_14	2
	LINE	LINE L2 L2_AC_9	2
	LINE	LINE L2 L2-17_NV	2
	LINE	LINE L2 L2-21_ACar	2
	LINE	LINE L2 L2-27_ACar	2
	LINE	LINE L2 L2-8_AAe	2
	LINE	LINE L2 Maui	2
	LINE	LINE LOA LOA-1_DGri	2
	LINE	LINE Penelope Neptune3_Ren	2
	LINE	LINE Proto1 Proto1-3_NG	2
	LINE	LINE Proto2 Proto2-5_CS1	2
	LINE	LINE R1 R1-2_DVi	2
	LINE	LINE R1 TRAS1	2
	LINE	LINE R2 Perere-9	2
	LINE	LINE Rex-Babar CR1-22_HM	2
	LINE	LINE RTE AMPLICON_AA	2
	LINE	LINE RTE-BovB BOVB_VA	2
	LINE	LINE RTE-BovB RTE-3_AG	2
	LINE	LINE RTE-BovB SR2	2
	LINE	LINE Tad1 Tad1-31_BG	2
	LINE	LINE Tad1 Tad1-38B_BG	2
	LINE	LINE? NonLTR-6A_CR	2
	LINE	LINE Ambal Ambal-1_FCy	1
	LINE	LINE CR1 CR1_Ele16	1
	LINE	LINE CR1 CR1_Ele24	1
	LINE	LINE CR1 CR1_Ele3	1
	LINE	LINE CR1 CR1_Ele6	1
	LINE	LINE CR1 CR1_Ele7	1
	LINE	LINE CR1 CR1-1_DT	1
	LINE	LINE CR1 CR1-106_AAe	1
	LINE	LINE CR1 CR1-11_AMi	1
	LINE	LINE CR1 CR1-112_AAe	1
	LINE	LINE CR1 CR1-117_AAe	1
	LINE	LINE CR1 CR1-2_AG	1
	LINE	LINE CR1 CR1-25_CQ	1
	LINE	LINE CR1 CR1-27_CQ	1
	LINE	LINE CR1 CR1-28_HM	1
	LINE	LINE CR1 CR1-3_DAn	1
	LINE	LINE CR1 CR1-4_CQ	1
	LINE	LINE CR1 CR1-45_AAe	1
	LINE	LINE CR1 CR1-47_HM	1
	LINE	LINE CR1 CR1-5_DT	1
	LINE	LINE CR1 CR1-52_AAe	1
	LINE	LINE CR1 CR1-54_AAe	1
	LINE	LINE CR1 CR1-55_HM	1
	LINE	LINE CR1 CR1-6_DT	1
	LINE	LINE CR1 CR1-62_HM	1
	LINE	LINE CR1 CR1-64_AAe	1
	LINE	LINE CR1 CR1-64_HM	1
	LINE	LINE CR1 CR1-66_AAe	1
	LINE	LINE CR1 CR1-71_HM	1
	LINE	LINE CR1 CR1-73_AAe	1
	LINE	LINE CR1 CR1-75_AAe	1
	LINE	LINE CR1 CR1-79_AAe	1
	LINE	LINE CR1 CR1-84_HM	1
	LINE	LINE CR1 CR1-91_AAe	1
	LINE	LINE CR1 CR1-D2	1
	LINE	LINE CR1 CR1-L3A_Croc	1
	LINE	LINE CR1 CR1-L3B_Croc	1
	LINE	LINE CR1 LINE2C_CB	1
	LINE	LINE CR1 Perere-7	1
	LINE	LINE CR1-Zenon CR1-4_CGi	1
	LINE	LINE CR1-Zenon CR1-54_BF	1
	LINE	LINE CR1-Zenon CR1-9_BF	1
	LINE	LINE CRE SLACS_TB	1
	LINE	LINE Dong-R4 Dong_FR	1
	LINE	LINE Dong-R4 R4-1_AC	1
	LINE	LINE Dong-R4 R4-1_ED	1
	LINE	LINE DRE DINOLT1	1
	LINE	LINE DRE TDD_DD	1
	LINE	LINE I I_Ele13	1
	LINE	LINE I I_Ele39	1
	LINE	LINE I I_Ele42	1
	LINE	LINE I I_Ele4B_AAe	1
	LINE	LINE I I_Ele4F_AAe	1
	LINE	LINE I I_Ele4G_AAe	1
	LINE	LINE I I-1_CQ	1
	LINE	LINE I I-1_DP	1
	LINE	LINE I I-1_DPe	1
	LINE	LINE I I-3_AC	1
	LINE	LINE I I-3_DR	1
	LINE	LINE I I-4_AC	1
	LINE	LINE I I-5_DBp	1
	LINE	LINE I I-5_DR	1
	LINE	LINE I I-54_AAe	1
	LINE	LINE I I-56_AAe	1
	LINE	LINE I I-6_AAe	1
	LINE	LINE I I-6_DY	1
	LINE	LINE I I-66_AAe	1
	LINE	LINE I I-70_AAe	1
	LINE	LINE I Nimb-1_CPB	1
	LINE	LINE Jockey DOC4_DM	1
	LINE	LINE Jockey DOC5_DM	1
	LINE	LINE Jockey FW2_DM	1
	LINE	LINE Jockey Hebe_Av	1
	LINE	LINE Jockey HeT-A3_DVi	1
	LINE	LINE Jockey Jockey_Ele3	1
	LINE	LINE Jockey Jockey-1_DBi	1
	LINE	LINE Jockey Jockey-1_DF	1
	LINE	LINE Jockey Jockey-1_DGri	1
	LINE	LINE Jockey Jockey-11_DF	1
	LINE	LINE Jockey Jockey-16_AAe	1
	LINE	LINE Jockey Jockey-2_DF	1
	LINE	LINE Jockey Jockey-3_DF	1
	LINE	LINE Jockey Jockey-3_DPer	1
	LINE	LINE Jockey Jockey-3_DVi	1
	LINE	LINE Jockey Jockey-5_DEl	1
	LINE	LINE Jockey Jockey-6_CQ	1
	LINE	LINE Jockey Jockey-6_DF	1
	LINE	LINE Jockey Jockey-6_DYa	1
	LINE	LINE Jockey Jockey-7_DEl	1
	LINE	LINE Jockey Jockey-8_DEu	1
	LINE	LINE Jockey Jockey-8_DYa	1
	LINE	LINE Jockey Jockey-N7_CQ	1
	LINE	LINE Jockey Juan-A_AA	1
	LINE	LINE Jockey Outcast-1_DBi	1
	LINE	LINE Jockey Outcast-1_DEu	1
	LINE	LINE Jockey TART	1
	LINE	LINE Jockey Vingi-1_Acar	1
	LINE	LINE Jockey Vingi-5_AMi	1
	LINE	LINE L1 BNR1	1
	LINE	LINE L1 BvL1	1
	LINE	LINE L1 CIN4E_ZM	1
	LINE	LINE L1 HAL1-1_Cja	1
	LINE	LINE L1 HAL1-1_Eeu	1
	LINE	LINE L1 HAL1-1C_Cja	1
	LINE	LINE L1 HAL1-3D_Cpo	1
	LINE	LINE L1 HAL1-4C_Cpo	1
	LINE	LINE L1 L1_AC_12	1
	LINE	LINE L1 L1_AC_15	1
	LINE	LINE L1 L1_AC_2	1
	LINE	LINE L1 L1_Canid_	1
	LINE	LINE L1 L1_Carn3	1
	LINE	LINE L1 L1_Carn7	1
	LINE	LINE L1 L1_Cf	1
	LINE	LINE L1 L1_Ele19	1
	LINE	LINE L1 L1_Ele28	1
	LINE	LINE L1 L1_Mdo5	1
	LINE	LINE L1 L1_Mur1	1
	LINE	LINE L1 L1_Rat3	1
	LINE	LINE L1 L1-1_AFC	1
	LINE	LINE L1 L1-1_ET	1
	LINE	LINE L1 L1-1_PTr	1
	LINE	LINE L1 L1-10_CPa	1
	LINE	LINE L1 L1-10_FV	1
	LINE	LINE L1 L1-15_GM	1
	LINE	LINE L1 L1-15_Mad	1
	LINE	LINE L1 L1-15_STu	1
	LINE	LINE L1 L1-17_XT	1
	LINE	LINE L1 L1-19_CPa	1
	LINE	LINE L1 L1-1F_Cpo	1
	LINE	LINE L1 L1-2_Cho	1
	LINE	LINE L1 L1-2_Fc	1
	LINE	LINE L1 L1-2_Vpa	1
	LINE	LINE L1 L1-22_ACar	1
	LINE	LINE L1 L1-26B_ACar	1
	LINE	LINE L1 L1-27_ACar	1
	LINE	LINE L1 L1-28_FV	1
	LINE	LINE L1 L1-29_ACar	1
	LINE	LINE L1 L1-2B_Cpo	1
	LINE	LINE L1 L1-2B1_Cho	1
	LINE	LINE L1 L1-2C1_Cho	1
	LINE	LINE L1 L1-3_FV	1
	LINE	LINE L1 L1-3_Mad	1
	LINE	LINE L1 L1-3_Opr	1
	LINE	LINE L1 L1-3_Tbel	1
	LINE	LINE L1 L1-3_TS	1
	LINE	LINE L1 L1-31_ACar	1
	LINE	LINE L1 L1-33_ACar	1
	LINE	LINE L1 L1-37_AAe	1
	LINE	LINE L1 L1-37_ACar	1
	LINE	LINE L1 L1-4_EC	1
	LINE	LINE L1 L1-4_PVa	1
	LINE	LINE L1 L1-43_AAe	1
	LINE	LINE L1 L1-46_AAe	1
	LINE	LINE L1 L1-47_XT	1
	LINE	LINE L1 L1-47B_ACar	1
	LINE	LINE L1 L1-48_ACar	1
	LINE	LINE L1 L1-5_PTr	1
	LINE	LINE L1 L1-5_VC	1
	LINE	LINE L1 L1-55_ACar	1
	LINE	LINE L1 L1-56_XT	1
	LINE	LINE L1 L1-59_ACar	1
	LINE	LINE L1 L1-5B_EC	1
	LINE	LINE L1 L1-6_DR	1
	LINE	LINE L1 L1-6_Mad	1
	LINE	LINE L1 L1-6_VC	1
	LINE	LINE L1 L1-60_ACar	1
	LINE	LINE L1 L1-67_ACar	1
	LINE	LINE L1 L1-73_ACar	1
	LINE	LINE L1 L1-8_DR	1
	LINE	LINE L1 L1-81_ACar	1
	LINE	LINE L1 L1-88_ACar	1
	LINE	LINE L1 L1-9_STu	1
	LINE	LINE L1 L1-94_Cis	1
	LINE	LINE L1 L1A-2_MD	1
	LINE	LINE L1 L1Lx_II	1
	LINE	LINE L1 L1M3d	1
	LINE	LINE L1 L1M5	1
	LINE	LINE L1 L1MA5A	1
	LINE	LINE L1 L1MA6	1
	LINE	LINE L1 L1MAB_EC	1
	LINE	LINE L1 L1MAB_ML	1
	LINE	LINE L1 L1MB3_EC	1
	LINE	LINE L1 L1MB5	1
	LINE	LINE L1 L1MC	1
	LINE	LINE L1 L1MC5a	1
	LINE	LINE L1 L1MCb	1
	LINE	LINE L1 L1MdGf_I	1
	LINE	LINE L1 L1ME1	1
	LINE	LINE L1 LINE-3	1
	LINE	LINE L1 LINE1-10_ZM	1
	LINE	LINE L1 LINE1-11_SBi	1
	LINE	LINE L1 LINE1-18_SBi	1
	LINE	LINE L1 LINE1-29_SBi	1
	LINE	LINE L1 LINE1-34_SBi	1
	LINE	LINE L1 LINE1-42_SBi	1
	LINE	LINE L1 LINE1-51_SBi	1
	LINE	LINE L1 LINE1-52_ZM	1
	LINE	LINE L1 LINE1-55_ZM	1
	LINE	LINE L1 LINE1-7_ZM	1
	LINE	LINE L1 LINE1-72_SBi	1
	LINE	LINE L1 LINE1-8_ZM	1
	LINE	LINE L1 LINE1A2_MT	1
	LINE	LINE L1 LINE1F_MT	1
	LINE	LINE L1 LINE1I_MT	1
	LINE	LINE L1 OSLINE1_1	1
	LINE	LINE L1 OSLINE1-3	1
	LINE	LINE L1 RILN1_OA	1
	LINE	LINE L1 SHALINE15_MT	1
	LINE	LINE L1 SHALINE9_MT	1
	LINE	LINE L1 TX1	1
	LINE	LINE L1 VLINE1_VV	1
	LINE	LINE L1 WHLN3_TA	1
	LINE	LINE L1-Tx1 Ag-L1-5	1
	LINE	LINE L1-Tx1 L1-5_HM	1
	LINE	LINE L1-Tx1 Tx1-15_CQ	1
	LINE	LINE L1-Tx1 Tx1-2_AAe	1
	LINE	LINE L1-Tx1 Tx1-2_CGi	1
	LINE	LINE L1-Tx1 Tx1-3_AAe	1
	LINE	LINE L1-Tx1 Tx1-3_AMi	1
	LINE	LINE L1-Tx1 Tx1-3_BF	1
	LINE	LINE L1-Tx1 Tx1-3_CPB	1
	LINE	LINE L1-Tx1 Tx1-5_AAe	1
	LINE	LINE L1-Tx1 Tx1-5_CGi	1
	LINE	LINE L1-Tx1 Tx1-5_CQ	1
	LINE	LINE L1-Tx1 Tx1-5_PM	1
	LINE	LINE L1-Tx1 Tx1-6_CQ	1
	LINE	LINE L1-Tx1 Tx1-7_BF	1
	LINE	LINE L2 CR1-10_SP	1
	LINE	LINE L2 CR1-2_TCa	1
	LINE	LINE L2 CR1-26_HM	1
	LINE	LINE L2 CR1-27_HM	1
	LINE	LINE L2 CR1-35_HM	1
	LINE	LINE L2 CR1-42_DR	1
	LINE	LINE L2 CR1-5_HM	1
	LINE	LINE L2 CR1-6_HM	1
	LINE	LINE L2 CR1-66_HM	1
	LINE	LINE L2 CR1-7_HM	1
	LINE	LINE L2 CR1-77_HM	1
	LINE	LINE L2 CR1-9_HM	1
	LINE	LINE L2 Crack-1_BF	1
	LINE	LINE L2 Crack-1_CQ	1
	LINE	LINE L2 Crack-17_AAe	1
	LINE	LINE L2 Crack-2_NV	1
	LINE	LINE L2 Crack-4_HM	1
	LINE	LINE L2 Crack-7_AAe	1
	LINE	LINE L2 Daphne-14_HMa	1
	LINE	LINE L2 Daphne-14_SPu	1
	LINE	LINE L2 Daphne-19_SP	1
	LINE	LINE L2 Daphne-3_SK	1
	LINE	LINE L2 Daphne-6_SPu	1
	LINE	LINE L2 Kiri-1_AAe	1
	LINE	LINE L2 Kiri-10_AAe	1
	LINE	LINE L2 Kiri-11_AAe	1
	LINE	LINE L2 Kiri-15_AAe	1
	LINE	LINE L2 Kiri-17_AAe	1
	LINE	LINE L2 Kiri-18_AAe	1
	LINE	LINE L2 Kiri-21_AAe	1
	LINE	LINE L2 Kiri-3_AAe	1
	LINE	LINE L2 Kiri-3_DTa	1
	LINE	LINE L2 Kiri-30_AAe	1
	LINE	LINE L2 Kiri-37_AAe	1
	LINE	LINE L2 L2_AC_11	1
	LINE	LINE L2 L2_AC_6	1
	LINE	LINE L2 L2_Ele3	1
	LINE	LINE L2 L2-16_NVe	1
	LINE	LINE L2 L2-24_ACar	1
	LINE	LINE L2 L2-34_DR	1
	LINE	LINE L2 L2-36_DRe	1
	LINE	LINE L2 L2-68_HMa	1
	LINE	LINE L2 L2-9_AAe	1
	LINE	LINE L2 L2-9_NVi	1
	LINE	LINE L2 L2B-2_AAe	1
	LINE	LINE LOA LOA	1
	LINE	LINE LOA LOA_Ele6C_AAe	1
	LINE	LINE LOA LOA-1_DBi	1
	LINE	LINE LOA Loa-1_DT	1
	LINE	LINE LOA LOA-9_AAe	1
	LINE	LINE Penelope Penelope_Ele2	1
	LINE	LINE Penelope Penelope-12_XT	1
	LINE	LINE Penelope Penelope-2_CPB	1
	LINE	LINE Penelope Penelope-3_Crp	1
	LINE	LINE Penelope Penelope-8_XT	1
	LINE	LINE Penelope Poseidon-10_HM	1
	LINE	LINE Penelope Poseidon-N5_PM	1
	LINE	LINE Proto1 Proto1-5_NG	1
	LINE	LINE Proto2 Proto2-3_CS1	1
	LINE	LINE R1 R1-1_AP	1
	LINE	LINE R1 R1-4_DK	1
	LINE	LINE R1 R1-6_DWi	1
	LINE	LINE R1 R1NS-1_CQ	1
	LINE	LINE R1 RT2	1
	LINE	LINE R1 Waldo-2_AAe	1
	LINE	LINE R1 Waldo-3_AAe	1
	LINE	LINE R2 LIN11_SM	1
	LINE	LINE R2 LIN14_SM	1
	LINE	LINE R2 LIN2_SM	1
	LINE	LINE R2 R2-1_SM	1
	LINE	LINE R2 R2-1_TG	1
	LINE	LINE R2 R2-1_TSP	1
	LINE	LINE R2 R5-2_SM	1
	LINE	LINE R2 YURE_CSa	1
	LINE	LINE R2-Hero HERO-3_BF	1
	LINE	LINE Rex-Babar CR1-13_NV	1
	LINE	LINE Rex-Babar CR1-18_NV	1
	LINE	LINE Rex-Babar Rex1-19_DRe	1
	LINE	LINE Rex-Babar Rex1-1B_FR	1
	LINE	LINE Rex-Babar REX1-2_AFC	1
	LINE	LINE Rex-Babar Rex1-26_DRe	1
	LINE	LINE Rex-Babar REX1-9_XT	1
	LINE	LINE RTE-BovB BovB_ACo	1
	LINE	LINE RTE-BovB BovB_PMo	1
	LINE	LINE RTE-BovB ORTE-3_AAe	1
	LINE	LINE RTE-BovB Plat_RTE1	1
	LINE	LINE RTE-BovB RTE-1_CPB	1
	LINE	LINE RTE-BovB RTE-1_DAn	1
	LINE	LINE RTE-BovB RTE-1_DT	1
	LINE	LINE RTE-BovB RTE-14_CPB	1
	LINE	LINE RTE-BovB RTE-15_SP	1
	LINE	LINE RTE-BovB RTE-3_Crp	1
	LINE	LINE RTE-BovB RTE-3B_SP	1
	LINE	LINE RTE-X RTE-16_SP	1
	LINE	LINE RTE-X RTE-2_NVi	1
	LINE	LINE RTE-X RTEX-1_SP	1
	LINE	LINE RTE-X RTEX-11_CGi	1
	LINE	LINE RTE-X RTEX-12_ACar	1
	LINE	LINE RTE-X RTEX-13_CGi	1
	LINE	LINE RTE-X RTEX-17_SK	1
	LINE	LINE RTE-X RTEX-27_SK	1
	LINE	LINE RTE-X RTEX-3_NV	1
	LINE	LINE RTE-X RTEX-5_ACar	1
	LINE	LINE RTE-X RTEX-6_CGi	1
	LINE	LINE Tad1 Tad1-1_PPl	1
	LINE	LINE Tad1 Tad1-10_PGr	1
	LINE	LINE Tad1 Tad1-15C_BG	1
	LINE	LINE Tad1 Tad1-2_PTrit	1
	LINE	LINE Tad1 Tad1-21_BG	1
	LINE	LINE Tad1 Tad1-29_BG	1
	LINE	LINE Tad1 Tad1-3_BG	1
	LINE	LINE Tad1 Tad1-42_BG	1
	LINE	LINE Tad1 Tad1-49_BG	1
	LINE	LINE Tad1 Tad1-52_BG	1
	LINE	LINE Tad1 Tad1-53B_BG	1
	LINE	LINE Tad1 Tad1-56_BG	1
	LINE	LINE Tad1 Tad1-6_PGr	1
	LINE	LINE Tad1 Tad1-62_BG	1
	LINE	LINE Tad1 Tad1-72_BG	1
	LINE	LINE Tad1 Tad1-73_BG	1
	LINE	LINE Tad1 Tad1-9C_BG	1
	LINE	LINE Tad1? I-3_AO	1
	LINE	LINE Tad1? Tad1-4_PTrit	1
	LINE	LINE? NonLTR-6_CR	1
	Low_complexity	Low_complexity A-rich	8799
	Low_complexity	Low_complexity GA-rich	3149
	Low_complexity	Low_complexity G-rich	18
	Low_complexity	Low_complexity CT-rich	6
	Low_complexity	Low_complexity T-rich	6
	Low_complexity	Low_complexity polypyrimidine	2
	LTR	LTR Copia ATCopia24I	314
	LTR	LTR Copia Copia-1-I_HS	177
	LTR	LTR Copia Copia-75_Mad-LTR	124
	LTR	LTR Gypsy Gypsy61-I_AG	108
	LTR	LTR ERV1 LTR1A2_ML	104
	LTR	LTR Copia Copia-58_BG-I	91
	LTR	LTR ERV1 LTR160B_MD	79
	LTR	LTR Gypsy Gypsy-35_CGi-I	62
	LTR	LTR Copia ATCopia59_I-int	61
	LTR	LTR ERV1 ERV1-1_SSc-I	48
	LTR	LTR Gypsy Gypsy-38_NVi-LTR	41
	LTR	LTR ERV1 MdoLTR2-int	39
	LTR	LTR Gypsy Gypsy98-LTR_Dr	38
	LTR	LTR ERV1 HERVS71-int	35
	LTR	LTR Copia Copia-47_Mad-LTR	33
	LTR	LTR Copia Copia-89_VV-LTR	33
	LTR	LTR ERVK RLTR20A4	33
	LTR	LTR Gypsy Gypsy37-I_AG	33
	LTR	LTR Copia Copia-29_DPu-I	32
	LTR	LTR Gypsy Gypsy-19_SB-I	29
	LTR	LTR Gypsy Gypsy-80-I_ZM	27
	LTR	LTR ERV1 LTR18D_ML	23
	LTR	LTR Gypsy Gypsy-24_DEl-I	23
	LTR	LTR ERV1 LTR44B_MD	22
	LTR	LTR Gypsy Gypsy10-LTR_SP	21
	LTR	LTR Gypsy Gypsy4-SM_I-int	21
	LTR	LTR ERVK RLTR20C2_MM	20
	LTR	LTR Gypsy NUSIF1_TM	20
	LTR	LTR Copia Copia17-NVi_I-int	18
	LTR	LTR ERVK RNLTR15A2	18
	LTR	LTR ERVK? RLTR51A_Mm	18
	LTR	LTR Gypsy Gypsy-55_CGi-I	18
	LTR	LTR Gypsy Gypsy-71_BG-I	18
	LTR	LTR Gypsy Gypsy3-LTR_AP	18
	LTR	LTR ERV1 LTR18F_ML	17
	LTR	LTR Gypsy Gypsy8-SM_I-int	17
	LTR	LTR Copia Copia12-ZM_I-int	16
	LTR	LTR Gypsy Gypsy14-LTR_Dpse	16
	LTR	LTR Copia Copia-143_SB-I	15
	LTR	LTR Copia RLG_scMaximus_1_3-I	15
	LTR	LTR GLT2_SM	14
	LTR	LTR Pao CATCH2LTR_DR	14
	LTR	LTR Gypsy SUKKULA2_HV-LTR	13
	LTR	LTR Ngaro DIRS-4_DR	13
	LTR	LTR Gypsy Gypsy4-SB_I-int	12
	LTR	LTR Pao BEL-2-I_NVi	12
	LTR	LTR Copia Copia-1_CMe-I	11
	LTR	LTR ERV1 HERVFH21-int	11
	LTR	LTR ERVK LTR24_Sar	11
	LTR	LTR ERVK LTR2C_Opr	11
	LTR	LTR ERVK RLTR31D_MM	11
	LTR	LTR Gypsy Gypsy-1_AC-I	11
	LTR	LTR Gypsy Gypsy-10_CCO-I	11
	LTR	LTR Gypsy Gypsy68-I_AG	11
	LTR	LTR ERV4 SFV1-4_AMi-I	10
	LTR	LTR ERVK EqERV-beta1-int	10
	LTR	LTR Gypsy Gypsy-52_BG-I	10
	LTR	LTR ERV1 ERV38_MD-int	9
	LTR	LTR ERVK LTR15C_Sar	9
	LTR	LTR ERVK RMER12C	9
	LTR	LTR Gypsy Gypsy1-SM_LTR	9
	LTR	LTR Gypsy Gypsy50-I_DR	9
	LTR	LTR Gypsy SZ-52_int-int	9
	LTR	LTR Copia Copia-105_BRa-LTR	8
	LTR	LTR Copia Copia-29_FV-LTR	8
	LTR	LTR Copia Copia-31_Pru-LTR	8
	LTR	LTR Copia Copia-37-I_ZM	8
	LTR	LTR Copia RLG_scMaximus_1_5-I	8
	LTR	LTR ERV1 LTR42_MD	8
	LTR	LTR ERVK RLTR20C1_MM	8
	LTR	LTR Gypsy Gypsy-22_DWil-I	8
	LTR	LTR Pao BEL-227_AA-I	8
	LTR	LTR Pao BEL-30_CQ-LTR	8
	LTR	LTR Copia ATCopia6I	7
	LTR	LTR Copia Copia-3_ES-I	7
	LTR	LTR Copia Copia-42_SB-I	7
	LTR	LTR Copia Copia3-VV_I-int	7
	LTR	LTR Copia RLG_scMaximus_2_1-I	7
	LTR	LTR ERV1 ERV-2B_Crp-LTR	7
	LTR	LTR Gypsy Gypsy-1_CMe-LTR	7
	LTR	LTR Gypsy Gypsy-30_GM-I	7
	LTR	LTR Gypsy Gypsy-46_DEl-LTR	7
	LTR	LTR Gypsy Gypsy15-I_CR	7
	LTR	LTR Pao BEL1-I_SM	7
	LTR	LTR Copia Copia-56_SB-I	6
	LTR	LTR Copia RLG_scMaximus_1_2-I	6
	LTR	LTR Copia RLG_scMaximus_1_8-I	6
	LTR	LTR Copia-33_GM-I	6
	LTR	LTR ERV1 LTR-6C_Crp	6
	LTR	LTR ERV1 PRIMA4-int	6
	LTR	LTR ERVK ERVB3_1-LTR_MM	6
	LTR	LTR ERVK RNLTR2d	6
	LTR	LTR Gypsy Gypsy-1_RP-LTR	6
	LTR	LTR Gypsy Gypsy-18_CGi-I	6
	LTR	LTR Gypsy Gypsy-19_RP-I	6
	LTR	LTR Gypsy Gypsy-32-LTR_NVi	6
	LTR	LTR Gypsy Gypsy55-I_AG	6
	LTR	LTR Gypsy POPGY1_LTR	6
	LTR	LTR Pao ROO_I-int	6
	LTR	LTR Copia Copia-1_ST-LTR	5
	LTR	LTR Copia Copia-2_PPa-I	5
	LTR	LTR Copia Copia5-SB_I-int	5
	LTR	LTR Copia INGA_HV_I-int	5
	LTR	LTR Copia RLG_scMaximus_1_1-I	5
	LTR	LTR ERV1 ERV-3_AMi-LTR	5
	LTR	LTR ERV1 HUERS-P1-int	5
	LTR	LTR ERV1-N3-I_DR	5
	LTR	LTR ERVK ERVB5_1-I_MM	5
	LTR	LTR ERVK RLTR32_Rn	5
	LTR	LTR Gypsy Gypsy-10_OD-I	5
	LTR	LTR Gypsy Gypsy-116-LTR_DR	5
	LTR	LTR Gypsy Gypsy-23-LTR_SP	5
	LTR	LTR Gypsy Gypsy-29_DWil-I	5
	LTR	LTR Gypsy Gypsy-31-LTR_DR	5
	LTR	LTR Gypsy Gypsy-38_DWil-I	5
	LTR	LTR Gypsy Gypsy-4_PPP-I	5
	LTR	LTR Gypsy Gypsy-40_DPu-I	5
	LTR	LTR Gypsy Gypsy-69_PM-I	5
	LTR	LTR Gypsy Gypsy-I_MT	5
	LTR	LTR Gypsy Gypsy20-LTR_SP	5
	LTR	LTR Gypsy Ogre-MT4_I-int	5
	LTR	LTR LTR-2_Mad-I	5
	LTR	LTR Copia ATCopia71_I-int	4
	LTR	LTR Copia Copia-3_TA-I	4
	LTR	LTR Copia Copia-5_AA-I	4
	LTR	LTR Copia Copia-53_Pru-LTR	4
	LTR	LTR Copia Copia-7_ES-I	4
	LTR	LTR Copia DIRS-1_MLP-I	4
	LTR	LTR DIRS DIRS-1_NGr	4
	LTR	LTR ERV1 ERV1-2-LTR_BT	4
	LTR	LTR ERV1 ERV1-N7-I_DR	4
	LTR	LTR ERV1 PlatERVR2a-int	4
	LTR	LTR ERV1? LTR-12D_Crp	4
	LTR	LTR ERVK ERV48_MD-int	4
	LTR	LTR ERVK LTR14_OG	4
	LTR	LTR ERVK RLTR20A3_MM	4
	LTR	LTR ERVL HERVL74-int	4
	LTR	LTR ERVL-MaLR MLT1_Mim	4
	LTR	LTR Gypsy CAREP	4
	LTR	LTR Gypsy Gypsy-185_ZM-I	4
	LTR	LTR Gypsy Gypsy-2_DAn-I	4
	LTR	LTR Gypsy Gypsy-2_PGr-I	4
	LTR	LTR Gypsy Gypsy-25_SB-LTR	4
	LTR	LTR Gypsy Gypsy-27-I_NVi	4
	LTR	LTR Gypsy Gypsy-50_GA-LTR	4
	LTR	LTR Gypsy Gypsy-51_GA-LTR	4
	LTR	LTR Gypsy Gypsy-8_SMo-LTR	4
	LTR	LTR Gypsy Gypsy-9-I_CR	4
	LTR	LTR Gypsy Gypsy49-I_AG	4
	LTR	LTR Gypsy Gypsy8-I_Dpse	4
	LTR	LTR Gypsy Gypsy82-LTR_Dr	4
	LTR	LTR Gypsy LTR-14A1_Crp	4
	LTR	LTR Ngaro DIRS-15_DR	4
	LTR	LTR Pao BEL-3-LTR_NVi	4
	LTR	LTR BHIKHARI-5-I_DR	3
	LTR	LTR Copia ATCopia12I	3
	LTR	LTR Copia ATCopia43I	3
	LTR	LTR Copia ATCopia68LTR	3
	LTR	LTR Copia ATCOPIA69A_LTR	3
	LTR	LTR Copia Copia-1_ES-I	3
	LTR	LTR Copia Copia-11_CQ-I	3
	LTR	LTR Copia Copia-11_SMo-I	3
	LTR	LTR Copia Copia-141_SB-LTR	3
	LTR	LTR Copia Copia-18_MLP-I	3
	LTR	LTR Copia Copia-20_Mad-I	3
	LTR	LTR Copia Copia-26_DPu-I	3
	LTR	LTR Copia Copia-34_FV-I	3
	LTR	LTR Copia Copia-36_BD-I	3
	LTR	LTR Copia Copia-47_VV-I	3
	LTR	LTR Copia Copia-6_DAn-I	3
	LTR	LTR Copia Copia-7_DPu-I	3
	LTR	LTR Copia Copia-92_VV-I	3
	LTR	LTR Copia Copia29-VV_I-int	3
	LTR	LTR Copia GmCOPIA10_I-int	3
	LTR	LTR Copia TTO1_NT_I-int	3
	LTR	LTR Copia ZMCOPIA3_I-int	3
	LTR	LTR ERV1 ERV-1_CPB-LTR	3
	LTR	LTR ERV1-N6-I_DR	3
	LTR	LTR ERV1? LTR-12B_Crp	3
	LTR	LTR ERV1? LTR-12D_Gav	3
	LTR	LTR ERVK BTLTR1E	3
	LTR	LTR ERVK BTLTR1E3	3
	LTR	LTR ERVK LTR13_	3
	LTR	LTR Gypsy CEREBA_HV-int	3
	LTR	LTR Gypsy Gypsy-1_CMe-I	3
	LTR	LTR Gypsy Gypsy-11_ST-LTR	3
	LTR	LTR Gypsy Gypsy-12_PGr-I	3
	LTR	LTR Gypsy Gypsy-133_GM-I	3
	LTR	LTR Gypsy Gypsy-15_LBS-I	3
	LTR	LTR Gypsy Gypsy-16_PSo-I	3
	LTR	LTR Gypsy Gypsy-19_GA-I	3
	LTR	LTR Gypsy Gypsy-2_DFa-I	3
	LTR	LTR Gypsy Gypsy-20_PGr-I	3
	LTR	LTR Gypsy Gypsy-22_DPu-I	3
	LTR	LTR Gypsy Gypsy-23-LTR_NVi	3
	LTR	LTR Gypsy Gypsy-3_PPP-I	3
	LTR	LTR Gypsy Gypsy-31-I_NVi	3
	LTR	LTR Gypsy Gypsy-34_NVi-I	3
	LTR	LTR Gypsy Gypsy-35_CQ-I	3
	LTR	LTR Gypsy Gypsy-45_DEl-I	3
	LTR	LTR Gypsy Gypsy-5_CP-LTR	3
	LTR	LTR Gypsy Gypsy-5_PR-LTR	3
	LTR	LTR Gypsy Gypsy-58_AA-I	3
	LTR	LTR Gypsy Gypsy-82_CQ-I	3
	LTR	LTR Gypsy Gypsy-88_CQ-I	3
	LTR	LTR Gypsy Gypsy1-I_SP	3
	LTR	LTR Gypsy Gypsy14-I_AG	3
	LTR	LTR Gypsy Gypsy42-LTR_DR	3
	LTR	LTR Gypsy Gypsy44-LTR_DR	3
	LTR	LTR Gypsy Gypsy47-I_DR	3
	LTR	LTR Ngaro DIRS-4N2_DR	3
	LTR	LTR Pao BEL-17_Adi-I	3
	LTR	LTR Pao BEL-19_CQ-LTR	3
	LTR	LTR Caulimovirus CAULIV-1_Mad	2
	LTR	LTR Copia Alfare2_LTR	2
	LTR	LTR Copia ATCopia18A_I-int	2
	LTR	LTR Copia ATCopia35_I-int	2
	LTR	LTR Copia COP16_I_MT-int	2
	LTR	LTR Copia COPI2_I-int	2
	LTR	LTR Copia Copia-1_DWil-I	2
	LTR	LTR Copia Copia-1_GDe-I	2
	LTR	LTR Copia Copia-1_RP-LTR	2
	LTR	LTR Copia Copia-100_Mad-I	2
	LTR	LTR Copia Copia-101_GM-I	2
	LTR	LTR Copia Copia-104_Mad-I	2
	LTR	LTR Copia Copia-135_AA-I	2
	LTR	LTR Copia Copia-14_PGr-I	2
	LTR	LTR Copia Copia-14_ST-I	2
	LTR	LTR Copia Copia-16_BRa-I	2
	LTR	LTR Copia Copia-18_BD-I	2
	LTR	LTR Copia Copia-18_PGr-I	2
	LTR	LTR Copia Copia-2_Adi-I	2
	LTR	LTR Copia Copia-21_FV-I	2
	LTR	LTR Copia Copia-21_Mad-I	2
	LTR	LTR Copia Copia-23_BD-I	2
	LTR	LTR Copia Copia-3_BG-I	2
	LTR	LTR Copia Copia-3_EPa-I	2
	LTR	LTR Copia Copia-4_SMo-I	2
	LTR	LTR Copia Copia-41_BRa-I	2
	LTR	LTR Copia Copia-46_SB-I	2
	LTR	LTR Copia Copia-48_Mad-I	2
	LTR	LTR Copia Copia-5_ST-I	2
	LTR	LTR Copia Copia-5_TA-I	2
	LTR	LTR Copia Copia-55_MLP-I	2
	LTR	LTR Copia Copia-58_MLP-I	2
	LTR	LTR Copia Copia-6_TMe-I	2
	LTR	LTR Copia Copia-66_PT-I	2
	LTR	LTR Copia Copia-71_MLP-I	2
	LTR	LTR Copia Copia-87_ST-I	2
	LTR	LTR Copia Copia-88_GM-I	2
	LTR	LTR Copia Copia-9_SI-I	2
	LTR	LTR Copia Copia1-PTR_I-int	2
	LTR	LTR Copia Copia11-VV_LTR	2
	LTR	LTR Copia Copia2-I_CR	2
	LTR	LTR Copia Copia3_HV-int	2
	LTR	LTR Copia Copia4-SB_LTR	2
	LTR	LTR Copia Gypsy-50_Mad-LTR	2
	LTR	LTR Copia META1_I-int	2
	LTR	LTR Copia PREM2_ZM-int	2
	LTR	LTR Copia RLG_scMaximus_1_4-I	2
	LTR	LTR Copia RLG_scMaximus_1_7-I	2
	LTR	LTR Copia SHACOP21_I_MT-int	2
	LTR	LTR DIRS DIRS-2_ACal	2
	LTR	LTR DIRS DIRS-20_ACar	2
	LTR	LTR DIRS DIRS-21_ACar	2
	LTR	LTR DIRS DIRS-26_XT	2
	LTR	LTR ERV1 ERV1-4-EC_I-int	2
	LTR	LTR ERV1 Gypsy-6_GA-I	2
	LTR	LTR ERV1 LTR17_OC	2
	LTR	LTR ERV1 LTR32_Ttr	2
	LTR	LTR ERV1 LTR39B2_ML	2
	LTR	LTR ERV1 LTR49-int	2
	LTR	LTR ERV1 LTR77B_MD	2
	LTR	LTR ERV1 PTERV2a-int	2
	LTR	LTR ERVK BTLTR1D2	2
	LTR	LTR ERVK BTLTR1E1	2
	LTR	LTR ERVK BTLTR1J1	2
	LTR	LTR ERVK ERV2-1N-EC_I-int	2
	LTR	LTR ERVK ERV2-2_PVa-I	2
	LTR	LTR ERVK ERV2-5_Opr-I	2
	LTR	LTR ERVK ERV2-5_Pca-I	2
	LTR	LTR ERVK ERV46_MD_I-int	2
	LTR	LTR ERVK RMER17A	2
	LTR	LTR ERVK RMER17C2	2
	LTR	LTR ERVK RMER17D	2
	LTR	LTR ERVK? RLTR51_Rn	2
	LTR	LTR ERVL TguLTRL2b2	2
	LTR	LTR Gypsy AFLAV_I-int	2
	LTR	LTR Gypsy CER2-I_CE	2
	LTR	LTR Gypsy GmGYPSY10_I-int	2
	LTR	LTR Gypsy Gypsy-1_Cfl-I	2
	LTR	LTR Gypsy Gypsy-1_DFi-I	2
	LTR	LTR Gypsy Gypsy-10_DAn-I	2
	LTR	LTR Gypsy Gypsy-109_ZM-I	2
	LTR	LTR Gypsy Gypsy-119_AA-LTR	2
	LTR	LTR Gypsy Gypsy-12_DBp-I	2
	LTR	LTR Gypsy Gypsy-130_SBi-LTR	2
	LTR	LTR Gypsy Gypsy-137_GM-I	2
	LTR	LTR Gypsy Gypsy-139_AA-I	2
	LTR	LTR Gypsy Gypsy-150-LTRb_DR	2
	LTR	LTR Gypsy Gypsy-16_SB-I	2
	LTR	LTR Gypsy Gypsy-16-I_NVi	2
	LTR	LTR Gypsy Gypsy-172_AA-I	2
	LTR	LTR Gypsy Gypsy-18_PGr-I	2
	LTR	LTR Gypsy Gypsy-19_FV-I	2
	LTR	LTR Gypsy Gypsy-199_ZM-I	2
	LTR	LTR Gypsy Gypsy-2_Mad-LTR	2
	LTR	LTR Gypsy Gypsy-20_DBp-I	2
	LTR	LTR Gypsy Gypsy-20_PIT-I	2
	LTR	LTR Gypsy Gypsy-203_AA-LTR	2
	LTR	LTR Gypsy Gypsy-209_AA-I	2
	LTR	LTR Gypsy Gypsy-21_OD-I	2
	LTR	LTR Gypsy Gypsy-22_CQ-I	2
	LTR	LTR Gypsy Gypsy-220_AA-LTR	2
	LTR	LTR Gypsy Gypsy-23_DEl-I	2
	LTR	LTR Gypsy Gypsy-24_PIT-I	2
	LTR	LTR Gypsy Gypsy-24-I_DR	2
	LTR	LTR Gypsy Gypsy-240_AA-I	2
	LTR	LTR Gypsy Gypsy-249_AA-I	2
	LTR	LTR Gypsy Gypsy-28_CGi-I	2
	LTR	LTR Gypsy Gypsy-3_PPc-I	2
	LTR	LTR Gypsy Gypsy-33_MLP-I	2
	LTR	LTR Gypsy Gypsy-34_ADe-I	2
	LTR	LTR Gypsy Gypsy-37_DAn-I	2
	LTR	LTR Gypsy Gypsy-37_STu-I	2
	LTR	LTR Gypsy Gypsy-4_Trm-I	2
	LTR	LTR Gypsy Gypsy-40_AA-I	2
	LTR	LTR Gypsy Gypsy-40_Mad-I	2
	LTR	LTR Gypsy Gypsy-40_SB-I	2
	LTR	LTR Gypsy Gypsy-49_BG-I	2
	LTR	LTR Gypsy Gypsy-5_BD-I	2
	LTR	LTR Gypsy Gypsy-5_DGri-I	2
	LTR	LTR Gypsy Gypsy-58_MLP-I	2
	LTR	LTR Gypsy Gypsy-588_AA-LTR	2
	LTR	LTR Gypsy Gypsy-625_AA-I	2
	LTR	LTR Gypsy Gypsy-63_DWil-I	2
	LTR	LTR Gypsy Gypsy-79_MLP-I	2
	LTR	LTR Gypsy Gypsy-8_RO-I	2
	LTR	LTR Gypsy Gypsy-8_TA-I	2
	LTR	LTR Gypsy Gypsy-9_Adi-I	2
	LTR	LTR Gypsy Gypsy-9_BD-I	2
	LTR	LTR Gypsy Gypsy-9_OD-I	2
	LTR	LTR Gypsy Gypsy-92_GM-LTR	2
	LTR	LTR Gypsy Gypsy120-LTR_DR	2
	LTR	LTR Gypsy Gypsy141-I_DR	2
	LTR	LTR Gypsy Gypsy17-VV_I-int	2
	LTR	LTR Gypsy Gypsy2-I_Dya	2
	LTR	LTR Gypsy Gypsy21-I_SP	2
	LTR	LTR Gypsy Gypsy24-I_Dpse	2
	LTR	LTR Gypsy Gypsy43-I_AG	2
	LTR	LTR Gypsy Gypsy61-I_DR	2
	LTR	LTR Gypsy Gypsy90-I_DR	2
	LTR	LTR Gypsy LTR-571_Crp	2
	LTR	LTR Gypsy Ogre-PT2_I-int	2
	LTR	LTR Gypsy RIRE7_I-int	2
	LTR	LTR Gypsy SUKKULA3_TM-LTR	2
	LTR	LTR Gypsy SZ-26_LTR	2
	LTR	LTR Gypsy SZ-7_int-int	2
	LTR	LTR Gypsy TABOR_I-int	2
	LTR	LTR Gypsy TED_int-int	2
	LTR	LTR Gypsy XILON1_ZM-int	2
	LTR	LTR Gypsy YOYO_I-int	2
	LTR	LTR Gypsy? Copia-7-I_DR	2
	LTR	LTR Ngaro DIRS-8B_DR	2
	LTR	LTR Pao BEL-12_DPu-I	2
	LTR	LTR Pao BEL-13_DAn-I	2
	LTR	LTR Pao BEL-17_DAn-LTR	2
	LTR	LTR Pao BEL-210_AA-LTR	2
	LTR	LTR Pao BEL-3_CGi-I	2
	LTR	LTR Pao BEL-591_AA-I	2
	LTR	LTR Pao BEL-66_CQ-LTR	2
	LTR	LTR Pao BEL-93_CQ-LTR	2
	LTR	LTR Pao BEL13-I_AG	2
	LTR	LTR BEL-7_DRh-I	1
	LTR	LTR BHIKHARI-2-LTR_DR	1
	LTR	LTR Caulimovirus Caulimovirus-1_VVi	1
	LTR	LTR Caulimovirus Caulimovirus-2_GM	1
	LTR	LTR Caulimovirus Caulimovirus-4_STu	1
	LTR	LTR Copia ANGELA1_TM-int	1
	LTR	LTR Copia ATCopia15I	1
	LTR	LTR Copia ATCopia16I	1
	LTR	LTR Copia ATCopia2I	1
	LTR	LTR Copia ATCopia32B_I-int	1
	LTR	LTR Copia ATCopia3I	1
	LTR	LTR Copia ATCopia63_I-int	1
	LTR	LTR Copia ATCopia75_I-int	1
	LTR	LTR Copia ATCopia79LTR	1
	LTR	LTR Copia ATCopia80_I-int	1
	LTR	LTR Copia ATCopia87_I-int	1
	LTR	LTR Copia ATCopia91_I-int	1
	LTR	LTR Copia ATCopia92_I-int	1
	LTR	LTR Copia ATCopia94_I-int	1
	LTR	LTR Copia BARE1A_HV-int	1
	LTR	LTR Copia CLAUDIA1_TM_I-int	1
	LTR	LTR Copia COP_I_MT-int	1
	LTR	LTR Copia COP14_I_MT-int	1
	LTR	LTR Copia COP21_I_MT-int	1
	LTR	LTR Copia Copia-1_AC-I	1
	LTR	LTR Copia Copia-1_BDJ-I	1
	LTR	LTR Copia Copia-1_CDC-I	1
	LTR	LTR Copia Copia-1_DAn-I	1
	LTR	LTR Copia Copia-1_DPer-I	1
	LTR	LTR Copia Copia-1_DTa-I	1
	LTR	LTR Copia Copia-1_GM-I	1
	LTR	LTR Copia Copia-1_RP-I	1
	LTR	LTR Copia Copia-1_SCH-I	1
	LTR	LTR Copia Copia-1_TMe-I	1
	LTR	LTR Copia Copia-10_AA-I	1
	LTR	LTR Copia Copia-10_CQ-I	1
	LTR	LTR Copia Copia-10_FV-I	1
	LTR	LTR Copia Copia-10_Mad-I	1
	LTR	LTR Copia Copia-10_Pru-LTR	1
	LTR	LTR Copia Copia-10_SB-I	1
	LTR	LTR Copia Copia-10_SI-I	1
	LTR	LTR Copia Copia-101_Mad-I	1
	LTR	LTR Copia Copia-103_AA-I	1
	LTR	LTR Copia Copia-104_GM-I	1
	LTR	LTR Copia Copia-109_AA-I	1
	LTR	LTR Copia Copia-109_BRa-I	1
	LTR	LTR Copia Copia-11_DPu-I	1
	LTR	LTR Copia Copia-11_GM-I	1
	LTR	LTR Copia Copia-11_Pru-I	1
	LTR	LTR Copia Copia-11_ST-I	1
	LTR	LTR Copia Copia-111_AA-I	1
	LTR	LTR Copia Copia-114_BRa-I	1
	LTR	LTR Copia Copia-117_AA-I	1
	LTR	LTR Copia Copia-118_AA-I	1
	LTR	LTR Copia Copia-119_SB-I	1
	LTR	LTR Copia Copia-12_EPa-LTR	1
	LTR	LTR Copia Copia-12_Mad-I	1
	LTR	LTR Copia Copia-12_PGr-I	1
	LTR	LTR Copia Copia-12_Pru-I	1
	LTR	LTR Copia Copia-120_AA-I	1
	LTR	LTR Copia Copia-122_AA-I	1
	LTR	LTR Copia Copia-13_BRa-I	1
	LTR	LTR Copia Copia-131_AA-I	1
	LTR	LTR Copia Copia-132_AA-I	1
	LTR	LTR Copia Copia-138_AA-I	1
	LTR	LTR Copia Copia-14_BG-I	1
	LTR	LTR Copia Copia-14_CQ-I	1
	LTR	LTR Copia Copia-14_FV-LTR	1
	LTR	LTR Copia Copia-14_Mad-I	1
	LTR	LTR Copia Copia-14_Mad-LTR	1
	LTR	LTR Copia Copia-15_DPu-I	1
	LTR	LTR Copia Copia-16_BG-I	1
	LTR	LTR Copia Copia-16_FV-LTR	1
	LTR	LTR Copia Copia-16_Mad-I	1
	LTR	LTR Copia Copia-17_BRa-I	1
	LTR	LTR Copia Copia-17_CP-I	1
	LTR	LTR Copia Copia-17_CQ-I	1
	LTR	LTR Copia Copia-18_BG-I	1
	LTR	LTR Copia Copia-18_BRa-I	1
	LTR	LTR Copia Copia-18_CP-LTR	1
	LTR	LTR Copia Copia-18_DPu-I	1
	LTR	LTR Copia Copia-19_Mad-I	1
	LTR	LTR Copia Copia-1a_VMo-I	1
	LTR	LTR Copia Copia-2_BM-I	1
	LTR	LTR Copia Copia-2_DEl-I	1
	LTR	LTR Copia Copia-20_BRa-I	1
	LTR	LTR Copia Copia-20_PGr-I	1
	LTR	LTR Copia Copia-20_SI-I	1
	LTR	LTR Copia Copia-21_GM-I	1
	LTR	LTR Copia Copia-22_NVi-I	1
	LTR	LTR Copia Copia-23_Mad-I	1
	LTR	LTR Copia Copia-24_PIT-I	1
	LTR	LTR Copia Copia-24_SI-I	1
	LTR	LTR Copia Copia-25_MLP-I	1
	LTR	LTR Copia Copia-25_Pru-LTR	1
	LTR	LTR Copia Copia-26_AA-I	1
	LTR	LTR Copia Copia-26_BD-I	1
	LTR	LTR Copia Copia-26_PIT-I	1
	LTR	LTR Copia Copia-27_BD-I	1
	LTR	LTR Copia Copia-27_GM-I	1
	LTR	LTR Copia Copia-27_MLP-I	1
	LTR	LTR Copia Copia-28_Mad-I	1
	LTR	LTR Copia Copia-28_SB-I	1
	LTR	LTR Copia Copia-29_FV-I	1
	LTR	LTR Copia Copia-3_PTc-I	1
	LTR	LTR Copia Copia-31_BD-I	1
	LTR	LTR Copia Copia-31_GM-I	1
	LTR	LTR Copia Copia-32_BG-LTR	1
	LTR	LTR Copia Copia-32_FV-I	1
	LTR	LTR Copia Copia-32_Mad-I	1
	LTR	LTR Copia Copia-33_Mad-I	1
	LTR	LTR Copia Copia-33_Pru-I	1
	LTR	LTR Copia Copia-33_SB-I	1
	LTR	LTR Copia Copia-34_BD-LTR	1
	LTR	LTR Copia Copia-34_MLP-LTR	1
	LTR	LTR Copia Copia-34_SB-I	1
	LTR	LTR Copia Copia-34-I_VV	1
	LTR	LTR Copia Copia-35_BG-I	1
	LTR	LTR Copia Copia-35_Pru-I	1
	LTR	LTR Copia Copia-36_GM-I	1
	LTR	LTR Copia Copia-36_Mad-I	1
	LTR	LTR Copia Copia-37_BD-I	1
	LTR	LTR Copia Copia-38_CQ-I	1
	LTR	LTR Copia Copia-38_FV-I	1
	LTR	LTR Copia Copia-38_Pru-I	1
	LTR	LTR Copia Copia-38_ST-I	1
	LTR	LTR Copia Copia-39_Pru-I	1
	LTR	LTR Copia Copia-39-I_ZM	1
	LTR	LTR Copia Copia-4_AT-LTR	1
	LTR	LTR Copia Copia-4_CP-I	1
	LTR	LTR Copia Copia-4_DAn-I	1
	LTR	LTR Copia Copia-4_DPu-LTR	1
	LTR	LTR Copia Copia-4_LBS-I	1
	LTR	LTR Copia Copia-4_PR-I	1
	LTR	LTR Copia Copia-4_SL-I	1
	LTR	LTR Copia Copia-4_Trm-LTR	1
	LTR	LTR Copia Copia-40_FV-I	1
	LTR	LTR Copia Copia-40_Mad-I	1
	LTR	LTR Copia Copia-41_GM-LTR	1
	LTR	LTR Copia Copia-42_VV-I	1
	LTR	LTR Copia Copia-43_FV-I	1
	LTR	LTR Copia Copia-43_Pru-I	1
	LTR	LTR Copia Copia-44_FV-I	1
	LTR	LTR Copia Copia-44_Mad-LTR	1
	LTR	LTR Copia Copia-44_ST-I	1
	LTR	LTR Copia Copia-45_BRa-I	1
	LTR	LTR Copia Copia-45_FV-I	1
	LTR	LTR Copia Copia-45_GM-I	1
	LTR	LTR Copia Copia-46_BG-I	1
	LTR	LTR Copia Copia-46_Mad-LTR	1
	LTR	LTR Copia Copia-49_BRa-LTR	1
	LTR	LTR Copia Copia-49_VV-I	1
	LTR	LTR Copia Copia-5_CP-I	1
	LTR	LTR Copia Copia-5_PD-LTR	1
	LTR	LTR Copia Copia-50_BG-I	1
	LTR	LTR Copia Copia-50_Pru-LTR	1
	LTR	LTR Copia Copia-53_BRa-LTR	1
	LTR	LTR Copia Copia-53_MLP-I	1
	LTR	LTR Copia Copia-55_SB-I	1
	LTR	LTR Copia Copia-55_ST-LTR	1
	LTR	LTR Copia Copia-56_Mad-I	1
	LTR	LTR Copia Copia-56_MLP-I	1
	LTR	LTR Copia Copia-59_BRa-I	1
	LTR	LTR Copia Copia-59_ST-I	1
	LTR	LTR Copia Copia-59_ZM-I	1
	LTR	LTR Copia Copia-6_PGr-I	1
	LTR	LTR Copia Copia-6_TC-I	1
	LTR	LTR Copia Copia-60_Mad-I	1
	LTR	LTR Copia Copia-60_ST-I	1
	LTR	LTR Copia Copia-61_GM-I	1
	LTR	LTR Copia Copia-62_GM-I	1
	LTR	LTR Copia Copia-63_MLP-I	1
	LTR	LTR Copia Copia-64_Mad-I	1
	LTR	LTR Copia Copia-64_ST-I	1
	LTR	LTR Copia Copia-64_VV-I	1
	LTR	LTR Copia Copia-68_ST-I	1
	LTR	LTR Copia Copia-69_MLP-I	1
	LTR	LTR Copia Copia-69_PT-I	1
	LTR	LTR Copia Copia-69_SB-LTR	1
	LTR	LTR Copia Copia-7_AG-I	1
	LTR	LTR Copia Copia-7_MLP-I	1
	LTR	LTR Copia Copia-7_PD-I	1
	LTR	LTR Copia Copia-7_PIT-I	1
	LTR	LTR Copia Copia-71_ST-I	1
	LTR	LTR Copia Copia-74_MLP-I	1
	LTR	LTR Copia Copia-74_PT-I	1
	LTR	LTR Copia Copia-74_VV-LTR	1
	LTR	LTR Copia Copia-74_ZM-I	1
	LTR	LTR Copia Copia-75_GM-I	1
	LTR	LTR Copia Copia-75_PT-I	1
	LTR	LTR Copia Copia-76_BG-LTR	1
	LTR	LTR Copia Copia-76_GM-I	1
	LTR	LTR Copia Copia-78_BRa-I	1
	LTR	LTR Copia Copia-78_Mad-I	1
	LTR	LTR Copia Copia-8_DAn-I	1
	LTR	LTR Copia Copia-81_PT-I	1
	LTR	LTR Copia Copia-84_SB-I	1
	LTR	LTR Copia Copia-85_BRa-I	1
	LTR	LTR Copia Copia-85_ST-I	1
	LTR	LTR Copia Copia-87_SB-I	1
	LTR	LTR Copia Copia-89_VV-I	1
	LTR	LTR Copia Copia-9_CP-I	1
	LTR	LTR Copia Copia-9_ES-I	1
	LTR	LTR Copia Copia-9_Mad-I	1
	LTR	LTR Copia Copia-9_TA-I	1
	LTR	LTR Copia Copia-90_ST-I	1
	LTR	LTR Copia Copia-92_GM-I	1
	LTR	LTR Copia Copia-92_PTr-I	1
	LTR	LTR Copia Copia-92_PTr-LTR	1
	LTR	LTR Copia Copia-94_BRa-I	1
	LTR	LTR Copia Copia-95_VV-I	1
	LTR	LTR Copia Copia-97_Mad-I	1
	LTR	LTR Copia Copia-97_Mad-LTR	1
	LTR	LTR Copia COPIA-I_MT	1
	LTR	LTR Copia Copia1-I_TP	1
	LTR	LTR Copia COPIA1-LTR_LC	1
	LTR	LTR Copia Copia13-ZM_I-int	1
	LTR	LTR Copia Copia14-PTR_I-int	1
	LTR	LTR Copia Copia15-VV_LTR	1
	LTR	LTR Copia Copia17-PTR_I-int	1
	LTR	LTR Copia Copia18-PTR_I-int	1
	LTR	LTR Copia Copia18A-VV_I-int	1
	LTR	LTR Copia COPIA2-I_LC	1
	LTR	LTR Copia Copia2-SB_I-int	1
	LTR	LTR Copia Copia23-VV_LTR	1
	LTR	LTR Copia Copia24-PTR_I-int	1
	LTR	LTR Copia Copia28-VV_I-int	1
	LTR	LTR Copia Copia3-NVi_I-int	1
	LTR	LTR Copia Copia3-PTR_I-int	1
	LTR	LTR Copia Copia30-PTR_I-int	1
	LTR	LTR Copia Copia33-ZM_LTR	1
	LTR	LTR Copia Copia4-NVi_LTR	1
	LTR	LTR Copia Copia4-VV_I-int	1
	LTR	LTR Copia Copia44-PTR_I-int	1
	LTR	LTR Copia Copia5-I_DR	1
	LTR	LTR Copia Copia50-PTR_I-int	1
	LTR	LTR Copia COPMET_LTR	1
	LTR	LTR Copia ECORI_CN	1
	LTR	LTR Copia Gypsy-26_BG-I	1
	LTR	LTR Copia Gypsy-50_Mad-I	1
	LTR	LTR Copia INAV_HV-int	1
	LTR	LTR Copia Lusen_I-int	1
	LTR	LTR Copia Maximus_I-int	1
	LTR	LTR Copia MTANGA_I-int	1
	LTR	LTR Copia MTCOPIA1_I-int	1
	LTR	LTR Copia PDR1_I-int	1
	LTR	LTR Copia RIRE1_I-int	1
	LTR	LTR Copia RLG_scAle_4_1-I	1
	LTR	LTR Copia RLG_scMaximus_2_2-I	1
	LTR	LTR Copia RLG_scMaximus_2_3-I	1
	LTR	LTR Copia SC-4_int-int	1
	LTR	LTR Copia SC-9_int-int	1
	LTR	LTR Copia SHACOP2_LTR_MT	1
	LTR	LTR Copia SHACOP4_I_MT-int	1
	LTR	LTR Copia SZ-37_int-int	1
	LTR	LTR Copia TCA1_I-int	1
	LTR	LTR Copia TND1_I-int	1
	LTR	LTR Copia TY2_I-int	1
	LTR	LTR Copia? Copia-27_Mad-I	1
	LTR	LTR CopiaXen1 LTRX1-I_XT	1
	LTR	LTR DIRS DIRS-17B_CPB	1
	LTR	LTR DIRS DIRS-18_NV	1
	LTR	LTR DIRS DIRS-23_XT	1
	LTR	LTR DIRS DIRS-2A_XT	1
	LTR	LTR DIRS DIRS-2B_CPB	1
	LTR	LTR DIRS DIRS-3_DR	1
	LTR	LTR DIRS DIRS-3_SK	1
	LTR	LTR DIRS DIRS-33_XT	1
	LTR	LTR DIRS DIRS-36A_XT	1
	LTR	LTR DIRS DIRS-4_NV	1
	LTR	LTR DIRS DIRS-44_XT	1
	LTR	LTR DIRS DIRS-45_XT	1
	LTR	LTR DIRS DIRS-5_DPu	1
	LTR	LTR DIRS DIRS-5_SP	1
	LTR	LTR DIRS DIRS-6_NV	1
	LTR	LTR DIRS DIRS-6A_XT	1
	LTR	LTR DIRS DIRS1_DR	1
	LTR	LTR ERV-4_PM-LTR	1
	LTR	LTR ERV1 CarERV2-int	1
	LTR	LTR ERV1 ERV-2_Crp-LTR	1
	LTR	LTR ERV1 ERV-3_Crp-I	1
	LTR	LTR ERV1 ERV-4_CPB-LTR	1
	LTR	LTR ERV1 ERV1-1_CJa-LTR	1
	LTR	LTR ERV1 ERV1-1_MEu-I	1
	LTR	LTR ERV1 ERV1-1-EC_I-int	1
	LTR	LTR ERV1 ERV1-3-I_BT	1
	LTR	LTR ERV1 ERV1-3-I_DR	1
	LTR	LTR ERV1 ERV1-4_SSc-I	1
	LTR	LTR ERV1 ERV1-8_AMi-I	1
	LTR	LTR ERV1 ERV15_MD_I-int	1
	LTR	LTR ERV1 ERV18_MD_I-int	1
	LTR	LTR ERV1 ERV1N-1_SSc-I	1
	LTR	LTR ERV1 ERV24_MD_I-int	1
	LTR	LTR ERV1 ERV24B_Prim-int	1
	LTR	LTR ERV1 ERV28_MD_I-int	1
	LTR	LTR ERV1 ERV29_MD_I-int	1
	LTR	LTR ERV1 ERV5-1_PM-LTR	1
	LTR	LTR ERV1 ERV6B-MD_I-int	1
	LTR	LTR ERV1 ERV9B-MD_LTR	1
[truncated: 3,966 more rows]
