# Supplementary material for: Draft genome of the scabies mite
Source: Parasit Vectors. 2015 Nov 10;8:585. doi: 10.1186/s13071-015-1198-2 (PMC4641413; doi:10.1186/s13071-015-1198-2)
Supplement: Additional file 3: — All Pfam hits in the scabies proteome with 1 x 10 −4 cutoff. This is a redundant list (since some proteins contain multiple domains) that can be used to count the number of specific Pfam domains in the proteome. (XLSX 358 kb) [file 13071_2015_1198_MOESM3_ESM.xlsx]

## Sheet: Sheet1
	All Pfam hits in proteome with 1 x 10-4 e value cutoff
	CDD	pfam	Abbreviaton	description
	CDD 109180	pfam00113	Enolase_C	Enolase
	CDD 109212	pfam00146	NADHdh	NADH dehydrogenase
	CDD 109297	pfam00233	PDEase_I	3'5'-cyclic nucleotide phosp...
	CDD 109297	pfam00233	PDEase_I	3'5'-cyclic nucleotide phosp...
	CDD 109297	pfam00233	PDEase_I	3'5'-cyclic nucleotide phosp...
	CDD 109297	pfam00233	PDEase_I	3'5'-cyclic nucleotide phosp...
	CDD 109297	pfam00233	PDEase_I	3'5'-cyclic nucleotide phosp...
	CDD 109342	pfam00281	Ribosomal_L5	Ribosomal protein L5
	CDD 109353	pfam00292	PAX	'Paired box' domain
	CDD 109353	pfam00292	PAX	'Paired box' domain
	CDD 109353	pfam00292	PAX	'Paired box' domain
	CDD 109353	pfam00292	PAX	'Paired box' domain
	CDD 109353	pfam00292	PAX	'Paired box' domain
	CDD 109373	pfam00312	Ribosomal_S15	Ribosomal protein S15
	CDD 109379	pfam00319	SRF-TF	SRF-type transcription factor ...
	CDD 109379	pfam00319	SRF-TF	SRF-type transcription factor ...
	CDD 109425	pfam00365	PFK	Phosphofructokinase
	CDD 109425	pfam00365	PFK	Phosphofructokinase
	CDD 109426	pfam00366	Ribosomal_S17	Ribosomal protein S17
	CDD 109440	pfam00382	TFIIB	Transcription factor TFIIB repeat
	CDD 109440	pfam00382	TFIIB	Transcription factor TFIIB repeat
	CDD 109486	pfam00430	ATP-synt_B	ATP synthase B/B' CF(0). ...
	CDD 109488	pfam00432	Prenyltrans	Prenyltransferase and squ...
	CDD 109488	pfam00432	Prenyltrans	Prenyltransferase and squ...
	CDD 109488	pfam00432	Prenyltrans	Prenyltransferase and squ...
	CDD 109527	pfam00474	SSF	Sodium:solute symporter family. ...
	CDD 109527	pfam00474	SSF	Sodium:solute symporter family. ...
	CDD 109527	pfam00474	SSF	Sodium:solute symporter family. ...
	CDD 109527	pfam00474	SSF	Sodium:solute symporter family. ...
	CDD 109527	pfam00474	SSF	Sodium:solute symporter family. ...
	CDD 109686	pfam00638	Ran_BP1	RanBP1 domain
	CDD 109686	pfam00638	Ran_BP1	RanBP1 domain
	CDD 109716	pfam00670	AdoHcyase_NAD	S-adenosyl-L-homocystei...
	CDD 109716	pfam00670	AdoHcyase_NAD	S-adenosyl-L-homocystei...
	CDD 109749	pfam00705	PCNA_N	Proliferating cell nuclear ant...
	CDD 109787	pfam00743	FMO-like	Flavin-binding monooxygenase...
	CDD 109787	pfam00743	FMO-like	Flavin-binding monooxygenase...
	CDD 109787	pfam00743	FMO-like	Flavin-binding monooxygenase...
	CDD 109845	pfam00805	Pentapeptide	Pentapeptide repeats (8 ...
	CDD 109916	pfam00878	CIMR	Cation-independent mannose-6-pho...
	CDD 110047	pfam01018	GTP1_OBG	GTP1/OBG. The N-terminal do...
	CDD 110176	pfam01154	HMG_CoA_synt_N	Hydroxymethylglutaryl-...
	CDD 110179	pfam01157	Ribosomal_L21e	Ribosomal protein L21e
	CDD 110204	pfam01186	Lysyl_oxidase	Lysyl oxidase
	CDD 110227	pfam01209	Ubie_methyltran	ubiE/COQ5 methyltrans...
	CDD 110227	pfam01209	Ubie_methyltran	ubiE/COQ5 methyltrans...
	CDD 110249	pfam01233	NMT	Myristoyl-CoA:protein N-myristoyl...
	CDD 110260	pfam01246	Ribosomal_L24e	Ribosomal protein L24e
	CDD 110260	pfam01246	Ribosomal_L24e	Ribosomal protein L24e
	CDD 110537	pfam01540	Lipoprotein_7	Adhesin lipoprotein. T...
	CDD 110537	pfam01540	Lipoprotein_7	Adhesin lipoprotein. T...
	CDD 110537	pfam01540	Lipoprotein_7	Adhesin lipoprotein. T...
	CDD 110632	pfam01645	Glu_synthase	Conserved region in glut...
	CDD 110632	pfam01645	Glu_synthase	Conserved region in glut...
	CDD 110652	pfam01667	Ribosomal_S27e	Ribosomal protein S27
	CDD 110745	pfam01769	MgtE	Divalent cation transporter. Th...
	CDD 110745	pfam01769	MgtE	Divalent cation transporter. Th...
	CDD 110745	pfam01769	MgtE	Divalent cation transporter. Th...
	CDD 110897	pfam01938	TRAM	TRAM domain. This small domain ...
	CDD 110897	pfam01938	TRAM	TRAM domain. This small domain ...
	CDD 110998	pfam02055	Glyco_hydro_30	O-Glycosyl hydrolase f...
	CDD 111019	pfam02077	SURF4	SURF4 family
	CDD 111020	pfam02078	Synapsin	Synapsin
	CDD 111114	pfam02184	HAT	HAT (Half-A-TPR) repeat. The HAT...
	CDD 111117	pfam02187	GAS2	Growth-Arrest-Specific Protein 2...
	CDD 111117	pfam02187	GAS2	Growth-Arrest-Specific Protein 2...
	CDD 111117	pfam02187	GAS2	Growth-Arrest-Specific Protein 2...
	CDD 111117	pfam02187	GAS2	Growth-Arrest-Specific Protein 2...
	CDD 111184	pfam02262	Cbl_N	CBL proto-oncogene N-terminal d...
	CDD 111185	pfam02263	GBP	Guanylate-binding protein
	CDD 111202	pfam02284	COX5A	Cytochrome c oxidase subunit Va...
	CDD 111209	pfam02291	TFIID-31kDa	Transcription initiation ...
	CDD 111299	pfam02391	MoaE	MoaE protein. This family conta...
	CDD 111397	pfam02494	HYR	HYR domain. This domain is known...
	CDD 111626	pfam02750	Synapsin_C	Synapsin
	CDD 111646	pfam02773	S-AdoMet_synt_C	S-adenosylmethionine ...
	CDD 111646	pfam02773	S-AdoMet_synt_C	S-adenosylmethionine ...
	CDD 111665	pfam02792	Mago_nashi	Mago nashi protein. This ...
	CDD 111714	pfam02847	MA3	MA3 domain. Domain in DAP-5
	CDD 111714	pfam02847	MA3	MA3 domain. Domain in DAP-5
	CDD 111745	pfam02891	zf-MIZ	MIZ/SP-RING zinc finger. This...
	CDD 111745	pfam02891	zf-MIZ	MIZ/SP-RING zinc finger. This...
	CDD 111809	pfam02961	BAF	Barrier to autointegration factor...
	CDD 111837	pfam02991	Atg8	Autophagy protein Atg8 ubiquitin...
	CDD 111837	pfam02991	Atg8	Autophagy protein Atg8 ubiquitin...
	CDD 111837	pfam02991	Atg8	Autophagy protein Atg8 ubiquitin...
	CDD 111837	pfam02991	Atg8	Autophagy protein Atg8 ubiquitin...
	CDD 111859	pfam03015	Sterile	Male sterility protein. This...
	CDD 111859	pfam03015	Sterile	Male sterility protein. This...
	CDD 111859	pfam03015	Sterile	Male sterility protein. This...
	CDD 111859	pfam03015	Sterile	Male sterility protein. This...
	CDD 111859	pfam03015	Sterile	Male sterility protein. This...
	CDD 111949	pfam03109	ABC1	ABC1 family. This family includ...
	CDD 111949	pfam03109	ABC1	ABC1 family. This family includ...
	CDD 111993	pfam03157	Glutenin_hmw	High molecular weight gl...
	CDD 112039	pfam03207	OspD	Borrelia outer surface protein D...
	CDD 112039	pfam03207	OspD	Borrelia outer surface protein D...
	CDD 112128	pfam03299	TF_AP-2	Transcription factor AP-2
	CDD 112130	pfam03301	Trp_dioxygenase	Tryptophan 2
	CDD 112137	pfam03308	ArgK	ArgK protein. The ArgK protein ...
	CDD 112262	pfam03437	BtpA	BtpA family. The BtpA protein i...
	CDD 112299	pfam03474	DMA	DMRTA motif. This region is foun...
	CDD 112412	pfam03594	BenE	Benzoate membrane transport protein
	CDD 112433	pfam03615	GCM	GCM motif protein
	CDD 112629	pfam03825	Nuc_H_symport	Nucleoside H+ symporter
	CDD 112650	pfam03847	TFIID_20kDa	Transcription initiation ...
	CDD 112708	pfam03908	Sec20	Sec20. Sec20 is a membrane gly...
	CDD 112742	pfam03943	TAP_C	TAP C-terminal domain. The ver...
	CDD 112781	pfam03982	DAGAT	Diacylglycerol acyltransferase....
	CDD 112833	pfam04034	DUF367	Domain of unknown function (DU...
	CDD 112836	pfam04037	DUF382	Domain of unknown function (DU...
	CDD 112890	pfam04094	DUF390	Protein of unknown function (D...
	CDD 112890	pfam04094	DUF390	Protein of unknown function (D...
	CDD 112890	pfam04094	DUF390	Protein of unknown function (D...
	CDD 112890	pfam04094	DUF390	Protein of unknown function (D...
	CDD 112890	pfam04094	DUF390	Protein of unknown function (D...
	CDD 112890	pfam04094	DUF390	Protein of unknown function (D...
	CDD 112890	pfam04094	DUF390	Protein of unknown function (D...
	CDD 112890	pfam04094	DUF390	Protein of unknown function (D...
	CDD 112890	pfam04094	DUF390	Protein of unknown function (D...
	CDD 112929	pfam04136	Sec34	Sec34-like family. Sec34 and S...
	CDD 113205	pfam04424	DUF544	Protein of unknown function (D...
	CDD 113341	pfam04566	RNA_pol_Rpb2_4	RNA polymerase Rpb2
	CDD 113341	pfam04566	RNA_pol_Rpb2_4	RNA polymerase Rpb2
	CDD 113413	pfam04642	DUF601	Protein of unknown function
	CDD 113482	pfam04714	BCL_N	BCL7
	CDD 113514	pfam04747	DUF612	Protein of unknown function
	CDD 113514	pfam04747	DUF612	Protein of unknown function
	CDD 113514	pfam04747	DUF612	Protein of unknown function
	CDD 113590	pfam04824	Rad21_Rec8	Conserved region of Rad21 ...
	CDD 113931	pfam05179	CDC73	RNA pol II accessory factor
	CDD 113988	pfam05237	MoeZ_MoeB	MoeZ/MoeB domain. This put...
	CDD 114011	pfam05262	Borrelia_P83	Borrelia P83/100 protein...
	CDD 114091	pfam05348	UMP1	Proteasome maturation factor UMP...
	CDD 114142	pfam05401	NodS	Nodulation protein S (NodS). Th...
	CDD 114142	pfam05401	NodS	Nodulation protein S (NodS). Th...
	CDD 114172	pfam05432	BSP_II	Bone sialoprotein II (BSP-II)....
	CDD 114219	pfam05483	SCP-1	Synaptonemal complex protein 1 ...
	CDD 114219	pfam05483	SCP-1	Synaptonemal complex protein 1 ...
	CDD 114219	pfam05483	SCP-1	Synaptonemal complex protein 1 ...
	CDD 114219	pfam05483	SCP-1	Synaptonemal complex protein 1 ...
	CDD 114219	pfam05483	SCP-1	Synaptonemal complex protein 1 ...
	CDD 114219	pfam05483	SCP-1	Synaptonemal complex protein 1 ...
	CDD 114219	pfam05483	SCP-1	Synaptonemal complex protein 1 ...
	CDD 114219	pfam05483	SCP-1	Synaptonemal complex protein 1 ...
	CDD 114219	pfam05483	SCP-1	Synaptonemal complex protein 1 ...
	CDD 114219	pfam05483	SCP-1	Synaptonemal complex protein 1 ...
	CDD 114219	pfam05483	SCP-1	Synaptonemal complex protein 1 ...
	CDD 114219	pfam05483	SCP-1	Synaptonemal complex protein 1 ...
	CDD 114219	pfam05483	SCP-1	Synaptonemal complex protein 1 ...
	CDD 114219	pfam05483	SCP-1	Synaptonemal complex protein 1 ...
	CDD 114219	pfam05483	SCP-1	Synaptonemal complex protein 1 ...
	CDD 114219	pfam05483	SCP-1	Synaptonemal complex protein 1 ...
	CDD 114219	pfam05483	SCP-1	Synaptonemal complex protein 1 ...
	CDD 114219	pfam05483	SCP-1	Synaptonemal complex protein 1 ...
	CDD 114219	pfam05483	SCP-1	Synaptonemal complex protein 1 ...
	CDD 114219	pfam05483	SCP-1	Synaptonemal complex protein 1 ...
	CDD 114219	pfam05483	SCP-1	Synaptonemal complex protein 1 ...
	CDD 114219	pfam05483	SCP-1	Synaptonemal complex protein 1 ...
	CDD 114219	pfam05483	SCP-1	Synaptonemal complex protein 1 ...
	CDD 114219	pfam05483	SCP-1	Synaptonemal complex protein 1 ...
	CDD 114219	pfam05483	SCP-1	Synaptonemal complex protein 1 ...
	CDD 114219	pfam05483	SCP-1	Synaptonemal complex protein 1 ...
	CDD 114219	pfam05483	SCP-1	Synaptonemal complex protein 1 ...
	CDD 114219	pfam05483	SCP-1	Synaptonemal complex protein 1 ...
	CDD 114219	pfam05483	SCP-1	Synaptonemal complex protein 1 ...
	CDD 114219	pfam05483	SCP-1	Synaptonemal complex protein 1 ...
	CDD 114219	pfam05483	SCP-1	Synaptonemal complex protein 1 ...
	CDD 114219	pfam05483	SCP-1	Synaptonemal complex protein 1 ...
	CDD 114219	pfam05483	SCP-1	Synaptonemal complex protein 1 ...
	CDD 114219	pfam05483	SCP-1	Synaptonemal complex protein 1 ...
	CDD 114219	pfam05483	SCP-1	Synaptonemal complex protein 1 ...
	CDD 114219	pfam05483	SCP-1	Synaptonemal complex protein 1 ...
	CDD 114219	pfam05483	SCP-1	Synaptonemal complex protein 1 ...
	CDD 114219	pfam05483	SCP-1	Synaptonemal complex protein 1 ...
	CDD 114381	pfam05653	Mg_trans_NIPA	Magnesium transporter N...
	CDD 114591	pfam05873	Mt_ATP-synt_D	ATP synthase D chain
	CDD 114603	pfam05887	Trypan_PARP	Procyclic acidic repetiti...
	CDD 114603	pfam05887	Trypan_PARP	Procyclic acidic repetiti...
	CDD 114667	pfam05958	tRNA_U5-meth_tr	tRNA (Uracil-5-)-meth...
	CDD 114667	pfam05958	tRNA_U5-meth_tr	tRNA (Uracil-5-)-meth...
	CDD 114686	pfam05978	UNC-93	Ion channel regulatory protein...
	CDD 114709	pfam06003	SMN	Survival motor neuron protein (SM...
	CDD 114751	pfam06047	SynMuv_product	Ras-induced vulval dev...
	CDD 114894	pfam06202	GDE_C	Amylo-alpha-1
	CDD 114912	pfam06220	zf-U1	U1 zinc finger. This family co...
	CDD 115027	pfam06342	DUF1057	Alpha/beta hydrolase of unkno...
	CDD 115027	pfam06342	DUF1057	Alpha/beta hydrolase of unkno...
	CDD 115071	pfam06390	NESP55	Neuroendocrine-specific golgi ...
	CDD 115071	pfam06390	NESP55	Neuroendocrine-specific golgi ...
	CDD 115072	pfam06391	MAT1	CDK-activating kinase assembly f...
	CDD 115139	pfam06463	Mob_synth_C	Molybdenum Cofactor Synth...
	CDD 115363	pfam06701	MIB_HERC2	Mib_herc2. Named "mib/herc...
	CDD 115392	pfam06730	FAM92	FAM92 protein. This family of ...
	CDD 115393	pfam06732	Pescadillo_N	Pescadillo N-terminus. ...
	CDD 115510	pfam06858	NOG1	Nucleolar GTP-binding protein 1 ...
	CDD 115807	pfam07177	Neuralized	Neuralized. This family c...
	CDD 115807	pfam07177	Neuralized	Neuralized. This family c...
	CDD 115928	pfam07303	Occludin_ELL	Occludin homology domain...
	CDD 116340	pfam07726	AAA_3	ATPase family associated with v...
	CDD 116340	pfam07726	AAA_3	ATPase family associated with v...
	CDD 116340	pfam07726	AAA_3	ATPase family associated with v...
	CDD 116408	pfam07794	DUF1633	Protein of unknown function (...
	CDD 116500	pfam07888	CALCOCO1	Calcium binding and coiled-c...
	CDD 116500	pfam07888	CALCOCO1	Calcium binding and coiled-c...
	CDD 116500	pfam07888	CALCOCO1	Calcium binding and coiled-c...
	CDD 116500	pfam07888	CALCOCO1	Calcium binding and coiled-c...
	CDD 116500	pfam07888	CALCOCO1	Calcium binding and coiled-c...
	CDD 116500	pfam07888	CALCOCO1	Calcium binding and coiled-c...
	CDD 116500	pfam07888	CALCOCO1	Calcium binding and coiled-c...
	CDD 116500	pfam07888	CALCOCO1	Calcium binding and coiled-c...
	CDD 116500	pfam07888	CALCOCO1	Calcium binding and coiled-c...
	CDD 116500	pfam07888	CALCOCO1	Calcium binding and coiled-c...
	CDD 116500	pfam07888	CALCOCO1	Calcium binding and coiled-c...
	CDD 116500	pfam07888	CALCOCO1	Calcium binding and coiled-c...
	CDD 116500	pfam07888	CALCOCO1	Calcium binding and coiled-c...
	CDD 116500	pfam07888	CALCOCO1	Calcium binding and coiled-c...
	CDD 116500	pfam07888	CALCOCO1	Calcium binding and coiled-c...
	CDD 116500	pfam07888	CALCOCO1	Calcium binding and coiled-c...
	CDD 116500	pfam07888	CALCOCO1	Calcium binding and coiled-c...
	CDD 116500	pfam07888	CALCOCO1	Calcium binding and coiled-c...
	CDD 116500	pfam07888	CALCOCO1	Calcium binding and coiled-c...
	CDD 116500	pfam07888	CALCOCO1	Calcium binding and coiled-c...
	CDD 116500	pfam07888	CALCOCO1	Calcium binding and coiled-c...
	CDD 116538	pfam07928	Vps54	Vps54-like protein. This famil...
	CDD 116585	pfam07975	C1_4	TFIIH C1-like domain. The carbo...
	CDD 116688	pfam08083	PROCN	PROCN (NUC071) domain. The PRO...
	CDD 116798	pfam08212	Lipocalin_2	Lipocalin-like domain. L...
	CDD 116868	pfam08284	RVP_2	Retroviral aspartyl protease. ...
	CDD 116875	pfam08291	Peptidase_M15_3	Peptidase M15
	CDD 116878	pfam08294	TIM21	TIM21. TIM21 interacts with th...
	CDD 116948	pfam08367	M16C_assoc	Peptidase M16C associated....
	CDD 117100	pfam08523	MBF1	Multiprotein bridging factor 1. ...
	CDD 117132	pfam08557	Lipid_DES	Sphingolipid Delta4-desatur...
	CDD 117248	pfam08675	RNA_bind	RNA binding domain. This do...
	CDD 117593	pfam09027	GTPase_binding	GTPase binding. The G...
	CDD 117815	pfam09270	BTD	Beta-trefoil DNA-binding domain. ...
	CDD 117826	pfam09282	Mago-bind	Mago binding. Members of t...
	CDD 117992	pfam09454	Vps23_core	Vps23 core domain. ESCRT ...
	CDD 118064	pfam09528	Ehrlichia_rpt	Ehrlichia tandem repeat...
	CDD 118064	pfam09528	Ehrlichia_rpt	Ehrlichia tandem repeat...
	CDD 118064	pfam09528	Ehrlichia_rpt	Ehrlichia tandem repeat...
	CDD 118200	pfam09668	Asp_protease	Aspartyl protease. This...
	CDD 118278	pfam09746	Membralin	tumor-associated protein. ...
	CDD 118307	pfam09775	Keratin_assoc	Keratinocyte-associated...
	CDD 118308	pfam09776	Mitoc_L55	Mitochondrial ribosomal pro...
	CDD 118676	pfam10148	SCHIP-1	Schwannomin-interacting prote...
	CDD 118685	pfam10157	DUF2365	Uncharacterized conserved pro...
	CDD 118686	pfam10158	LOH1CR12	tumor suppressor protein. T...
	CDD 118727	pfam10200	Ndufs5	NADH:ubiquinone oxidoreductase...
	CDD 118770	pfam10246	MRP-S35	Mitochondrial ribosomal prote...
	CDD 118773	pfam10249	NDUFB10	NADH-ubiquinone oxidoreductas...
	CDD 119045	pfam10525	Engrail_1_C_sig	Engrailed homeobox C-...
	CDD 119117	pfam10597	U5_2-snRNA_bdg	U5-snRNA binding site ...
	CDD 143992	pfam00241	Cofilin_ADF	Cofilin/tropomyosin-type ...
	CDD 144021	pfam00276	Ribosomal_L23	Ribosomal protein L23
	CDD 144021	pfam00276	Ribosomal_L23	Ribosomal protein L23
	CDD 144036	pfam00297	Ribosomal_L3	Ribosomal protein L3
	CDD 144036	pfam00297	Ribosomal_L3	Ribosomal protein L3
	CDD 144065	pfam00333	Ribosomal_S5	Ribosomal protein S5
	CDD 144065	pfam00333	Ribosomal_S5	Ribosomal protein S5
	CDD 144129	pfam00418	Tubulin-binding	Tau and MAP protein
	CDD 144235	pfam00568	WH1	WH1 domain. WASp Homology domain...
	CDD 144235	pfam00568	WH1	WH1 domain. WASp Homology domain...
	CDD 144236	pfam00569	ZZ	Zinc finger
	CDD 144236	pfam00569	ZZ	Zinc finger
	CDD 144236	pfam00569	ZZ	Zinc finger
	CDD 144236	pfam00569	ZZ	Zinc finger
	CDD 144236	pfam00569	ZZ	Zinc finger
	CDD 144268	pfam00613	PI3Ka	Phosphoinositide 3-kinase famil...
	CDD 144268	pfam00613	PI3Ka	Phosphoinositide 3-kinase famil...
	CDD 144268	pfam00613	PI3Ka	Phosphoinositide 3-kinase famil...
	CDD 144268	pfam00613	PI3Ka	Phosphoinositide 3-kinase famil...
	CDD 144309	pfam00659	POLO_box	POLO box duplicated region
	CDD 144338	pfam00698	Acyl_transf_1	Acyl transferase domain
	CDD 144338	pfam00698	Acyl_transf_1	Acyl transferase domain
	CDD 144338	pfam00698	Acyl_transf_1	Acyl transferase domain
	CDD 144338	pfam00698	Acyl_transf_1	Acyl transferase domain
	CDD 144338	pfam00698	Acyl_transf_1	Acyl transferase domain
	CDD 144416	pfam00810	ER_lumen_recept	ER lumen protein reta...
	CDD 144426	pfam00827	Ribosomal_L15e	Ribosomal L15
	CDD 144608	pfam01078	Mg_chelatase	Magnesium chelatase
	CDD 144608	pfam01078	Mg_chelatase	Magnesium chelatase
	CDD 144608	pfam01078	Mg_chelatase	Magnesium chelatase
	CDD 144608	pfam01078	Mg_chelatase	Magnesium chelatase
	CDD 144618	pfam01091	PTN_MK_C	PTN/MK heparin-binding prote...
	CDD 144628	pfam01106	NifU	NifU-like domain. This is an al...
	CDD 144631	pfam01111	CKS	Cyclin-dependent kinase regulator...
	CDD 144673	pfam01166	TSC22	TSC-22/dip/bun family
	CDD 144854	pfam01413	C4	C-terminal tandem repeated domain ...
	CDD 144854	pfam01413	C4	C-terminal tandem repeated domain ...
	CDD 144855	pfam01414	DSL	Delta serrate ligand
	CDD 144855	pfam01414	DSL	Delta serrate ligand
	CDD 144972	pfam01576	Myosin_tail_1	Myosin tail. The myosi...
	CDD 144972	pfam01576	Myosin_tail_1	Myosin tail. The myosi...
	CDD 144972	pfam01576	Myosin_tail_1	Myosin tail. The myosi...
	CDD 144972	pfam01576	Myosin_tail_1	Myosin tail. The myosi...
	CDD 144972	pfam01576	Myosin_tail_1	Myosin tail. The myosi...
	CDD 144972	pfam01576	Myosin_tail_1	Myosin tail. The myosi...
	CDD 144972	pfam01576	Myosin_tail_1	Myosin tail. The myosi...
	CDD 144972	pfam01576	Myosin_tail_1	Myosin tail. The myosi...
	CDD 144972	pfam01576	Myosin_tail_1	Myosin tail. The myosi...
	CDD 144972	pfam01576	Myosin_tail_1	Myosin tail. The myosi...
	CDD 144972	pfam01576	Myosin_tail_1	Myosin tail. The myosi...
	CDD 144972	pfam01576	Myosin_tail_1	Myosin tail. The myosi...
	CDD 144972	pfam01576	Myosin_tail_1	Myosin tail. The myosi...
	CDD 144972	pfam01576	Myosin_tail_1	Myosin tail. The myosi...
	CDD 144972	pfam01576	Myosin_tail_1	Myosin tail. The myosi...
	CDD 144972	pfam01576	Myosin_tail_1	Myosin tail. The myosi...
	CDD 144972	pfam01576	Myosin_tail_1	Myosin tail. The myosi...
	CDD 144972	pfam01576	Myosin_tail_1	Myosin tail. The myosi...
	CDD 144972	pfam01576	Myosin_tail_1	Myosin tail. The myosi...
	CDD 144972	pfam01576	Myosin_tail_1	Myosin tail. The myosi...
	CDD 144972	pfam01576	Myosin_tail_1	Myosin tail. The myosi...
	CDD 144972	pfam01576	Myosin_tail_1	Myosin tail. The myosi...
	CDD 144972	pfam01576	Myosin_tail_1	Myosin tail. The myosi...
	CDD 144972	pfam01576	Myosin_tail_1	Myosin tail. The myosi...
	CDD 144972	pfam01576	Myosin_tail_1	Myosin tail. The myosi...
	CDD 144972	pfam01576	Myosin_tail_1	Myosin tail. The myosi...
	CDD 144972	pfam01576	Myosin_tail_1	Myosin tail. The myosi...
	CDD 144972	pfam01576	Myosin_tail_1	Myosin tail. The myosi...
	CDD 144972	pfam01576	Myosin_tail_1	Myosin tail. The myosi...
	CDD 144972	pfam01576	Myosin_tail_1	Myosin tail. The myosi...
	CDD 145004	pfam01632	Ribosomal_L35p	Ribosomal protein L35
	CDD 145208	pfam01916	DS	Deoxyhypusine synthase. Eukaryoti...
	CDD 145231	pfam01946	Thi4	Thi4 family. This family includ...
	CDD 145231	pfam01946	Thi4	Thi4 family. This family includ...
	CDD 145298	pfam02046	COX6A	Cytochrome c oxidase subunit VIa
	CDD 145367	pfam02173	pKID	pKID domain. CBP and P300 bind ...
	CDD 145379	pfam02192	PI3K_p85B	PI3-kinase family
	CDD 145416	pfam02252	PA28_beta	Proteasome activator pa28 b...
	CDD 145533	pfam02437	Ski_Sno	SKI/SNO/DAC family. This fam...
	CDD 145533	pfam02437	Ski_Sno	SKI/SNO/DAC family. This fam...
	CDD 145533	pfam02437	Ski_Sno	SKI/SNO/DAC family. This fam...
	CDD 145739	pfam02744	GalP_UDP_tr_C	Galactose-1-phosphate u...
	CDD 145755	pfam02770	Acyl-CoA_dh_M	Acyl-CoA dehydrogenase
	CDD 145755	pfam02770	Acyl-CoA_dh_M	Acyl-CoA dehydrogenase
	CDD 145755	pfam02770	Acyl-CoA_dh_M	Acyl-CoA dehydrogenase
	CDD 145755	pfam02770	Acyl-CoA_dh_M	Acyl-CoA dehydrogenase
	CDD 145755	pfam02770	Acyl-CoA_dh_M	Acyl-CoA dehydrogenase
	CDD 145755	pfam02770	Acyl-CoA_dh_M	Acyl-CoA dehydrogenase
	CDD 145755	pfam02770	Acyl-CoA_dh_M	Acyl-CoA dehydrogenase
	CDD 145755	pfam02770	Acyl-CoA_dh_M	Acyl-CoA dehydrogenase
	CDD 145779	pfam02803	Thiolase_C	Thiolase
	CDD 145779	pfam02803	Thiolase_C	Thiolase
	CDD 145779	pfam02803	Thiolase_C	Thiolase
	CDD 145779	pfam02803	Thiolase_C	Thiolase
	CDD 145797	pfam02827	PKI	cAMP-dependent protein kinase inh...
	CDD 145817	pfam02864	STAT_bind	STAT protein
	CDD 145817	pfam02864	STAT_bind	STAT protein
	CDD 145867	pfam02937	COX6C	Cytochrome c oxidase subunit VI...
	CDD 145884	pfam02969	TAF	TATA box binding protein associat...
	CDD 145884	pfam02969	TAF	TATA box binding protein associat...
	CDD 145900	pfam02994	Transposase_22	L1 transposable element
	CDD 145924	pfam03034	PSS	Phosphatidyl serine synthase. Ph...
	CDD 145924	pfam03034	PSS	Phosphatidyl serine synthase. Ph...
	CDD 145973	pfam03114	BAR	BAR domain. BAR domains are dime...
	CDD 145973	pfam03114	BAR	BAR domain. BAR domains are dime...
	CDD 145973	pfam03114	BAR	BAR domain. BAR domains are dime...
	CDD 145973	pfam03114	BAR	BAR domain. BAR domains are dime...
	CDD 146016	pfam03179	V-ATPase_G	Vacuolar (H+)-ATPase G sub...
	CDD 146106	pfam03302	VSP	Giardia variant-specific surface ...
	CDD 146106	pfam03302	VSP	Giardia variant-specific surface ...
	CDD 146106	pfam03302	VSP	Giardia variant-specific surface ...
	CDD 146270	pfam03540	TFIID_30kDa	Transcription initiation ...
	CDD 146273	pfam03546	Treacle	Treacher Collins syndrome pro...
	CDD 146323	pfam03623	Focal_AT	Focal adhesion targeting reg...
	CDD 146336	pfam03643	Vps26	Vacuolar protein sorting-associ...
	CDD 146336	pfam03643	Vps26	Vacuolar protein sorting-associ...
	CDD 146345	pfam03660	PHF5	PHF5-like protein. This family ...
	CDD 146346	pfam03661	UPF0121	Uncharacterized protein famil...
	CDD 146428	pfam03782	AMOP	AMOP domain. This domain may ha...
	CDD 146428	pfam03782	AMOP	AMOP domain. This domain may ha...
	CDD 146632	pfam04099	Sybindin	Sybindin-like family. Sybin...
	CDD 146707	pfam04212	MIT	MIT (microtubule interacting and ...
	CDD 146707	pfam04212	MIT	MIT (microtubule interacting and ...
	CDD 146952	pfam04560	RNA_pol_Rpb2_7	RNA polymerase Rpb2
	CDD 146952	pfam04560	RNA_pol_Rpb2_7	RNA polymerase Rpb2
	CDD 146952	pfam04560	RNA_pol_Rpb2_7	RNA polymerase Rpb2
	CDD 146955	pfam04565	RNA_pol_Rpb2_3	RNA polymerase Rpb2
	CDD 146955	pfam04565	RNA_pol_Rpb2_3	RNA polymerase Rpb2
	CDD 146955	pfam04565	RNA_pol_Rpb2_3	RNA polymerase Rpb2
	CDD 147027	pfam04667	Endosulfine	cAMP-regulated phosphopro...
	CDD 147073	pfam04729	ASF1_hist_chap	ASF1 like histone chap...
	CDD 147119	pfam04802	SMK-1	Component of IIS longevity path...
	CDD 147125	pfam04811	Sec23_trunk	Sec23/Sec24 trunk domain....
	CDD 147125	pfam04811	Sec23_trunk	Sec23/Sec24 trunk domain....
	CDD 147125	pfam04811	Sec23_trunk	Sec23/Sec24 trunk domain....
	CDD 147159	pfam04857	CAF1	CAF1 family ribonuclease. The m...
	CDD 147159	pfam04857	CAF1	CAF1 family ribonuclease. The m...
	CDD 147159	pfam04857	CAF1	CAF1 family ribonuclease. The m...
	CDD 147195	pfam04904	NCD1	NAB conserved region 1 (NCD1). ...
	CDD 147197	pfam04906	Tweety	Tweety. The tweety (tty) gene...
	CDD 147266	pfam04998	RNA_pol_Rpb1_5	RNA polymerase Rpb1
	CDD 147266	pfam04998	RNA_pol_Rpb1_5	RNA polymerase Rpb1
	CDD 147266	pfam04998	RNA_pol_Rpb1_5	RNA polymerase Rpb1
	CDD 147282	pfam05020	zf-NPL4	NPL4 family
	CDD 147290	pfam05030	SSXT	SSXT protein (N-terminal region)...
	CDD 147390	pfam05181	XPA_C	XPA protein C-terminus
	CDD 147539	pfam05404	TRAP-delta	Translocon-associated prot...
	CDD 147555	pfam05428	CRF-BP	Corticotropin-releasing factor...
	CDD 147559	pfam05434	Tmemb_9	TMEM9. This family contains ...
	CDD 147601	pfam05505	Ebola_NP	Ebola nucleoprotein. This f...
	CDD 147609	pfam05517	p25-alpha	p25-alpha. This family enc...
	CDD 147730	pfam05735	TSP_C	Thrombospondin C-terminal regio...
	CDD 147789	pfam05826	Phospholip_A2_2	Phospholipase A2. Th...
	CDD 147789	pfam05826	Phospholip_A2_2	Phospholipase A2. Th...
	CDD 147789	pfam05826	Phospholip_A2_2	Phospholipase A2. Th...
	CDD 147799	pfam05839	Apc13p	Apc13p protein. The anaphase-...
	CDD 147837	pfam05902	4_1_CTD	4.1 protein C-terminal domain...
	CDD 147845	pfam05914	RIB43A	RIB43A. This family consists ...
	CDD 147845	pfam05914	RIB43A	RIB43A. This family consists ...
	CDD 147945	pfam06058	DCP1	Dcp1-like decapping family. An ...
	CDD 147949	pfam06068	TIP49	TIP49 C-terminus. This family ...
	CDD 147949	pfam06068	TIP49	TIP49 C-terminus. This family ...
	CDD 147949	pfam06068	TIP49	TIP49 C-terminus. This family ...
	CDD 147949	pfam06068	TIP49	TIP49 C-terminus. This family ...
	CDD 147949	pfam06068	TIP49	TIP49 C-terminus. This family ...
	CDD 147949	pfam06068	TIP49	TIP49 C-terminus. This family ...
	CDD 147949	pfam06068	TIP49	TIP49 C-terminus. This family ...
	CDD 147987	pfam06119	NIDO	Nidogen-like. This is a nidogen...
	CDD 147987	pfam06119	NIDO	Nidogen-like. This is a nidogen...
	CDD 147987	pfam06119	NIDO	Nidogen-like. This is a nidogen...
	CDD 148050	pfam06212	GRIM-19	GRIM-19 protein. This family...
	CDD 148051	pfam06213	CobT	Cobalamin biosynthesis protein C...
	CDD 148051	pfam06213	CobT	Cobalamin biosynthesis protein C...
	CDD 148067	pfam06237	DUF1011	Protein of unknown function (...
	CDD 148068	pfam06239	ECSIT	Evolutionarily conserved signal...
	CDD 148072	pfam06244	DUF1014	Protein of unknown function (...
	CDD 148114	pfam06309	Torsin	Torsin. This family consists ...
	CDD 148158	pfam06384	ICAT	Beta-catenin-interacting protein...
	CDD 148165	pfam06396	AGTRAP	Angiotensin II
	CDD 148285	pfam06584	DIRP	DIRP. DIRP (Domain in Rb-relate...
	CDD 148383	pfam06747	CHCH	CHCH domain. we have identified...
	CDD 148406	pfam06784	UPF0240	Uncharacterized protein famil...
	CDD 148425	pfam06809	NPDC1	Neural proliferation differenti...
	CDD 148437	pfam06825	HSBP1	Heat shock factor binding prote...
	CDD 148445	pfam06838	Met_gamma_lyase	Methionine gamma-lyas...
	CDD 148462	pfam06859	Bin3	Bicoid-interacting protein 3 (Bi...
	CDD 148541	pfam06979	DUF1301	Protein of unknown function (...
	CDD 148593	pfam07074	TRAP-gamma	Translocon-associated prot...
	CDD 148600	pfam07086	DUF1352	Protein of unknown function (...
	CDD 148614	pfam07106	TBPIP	Tat binding protein 1(TBP-1)-in...
	CDD 148617	pfam07111	HCR	Alpha helical coiled-coil rod pro...
	CDD 148617	pfam07111	HCR	Alpha helical coiled-coil rod pro...
	CDD 148617	pfam07111	HCR	Alpha helical coiled-coil rod pro...
	CDD 148617	pfam07111	HCR	Alpha helical coiled-coil rod pro...
	CDD 148646	pfam07159	DUF1394	Protein of unknown function (...
	CDD 148662	pfam07189	SF3b10	Splicing factor 3B subunit 10 ...
	CDD 148752	pfam07324	DGCR6	DiGeorge syndrome critical regi...
	CDD 148826	pfam07443	HARP	HepA-related protein (HARP). Th...
	CDD 149089	pfam07830	PP2C_C	Protein serine/threonine phosp...
	CDD 149104	pfam07850	Renin_r	Renin receptor-like protein. ...
	CDD 149105	pfam07851	TMPIT	TMPIT-like protein. A number o...
	CDD 149199	pfam07984	DUF1693	Domain of unknown function (D...
	CDD 149213	pfam08003	Methyltransf_9	Protein of unknown fun...
	CDD 149257	pfam08075	NOPS	NOPS (NUC059) domain. This doma...
	CDD 149261	pfam08082	PRO8NT	PRO8NT (NUC069)
	CDD 149273	pfam08123	DOT1	Histone methylation protein DOT1...
	CDD 149273	pfam08123	DOT1	Histone methylation protein DOT1...
	CDD 149273	pfam08123	DOT1	Histone methylation protein DOT1...
	CDD 149305	pfam08169	RBB1NT	RBB1NT (NUC162) domain. This ...
	CDD 149349	pfam08236	SRI	SRI (Set2 Rpb1 interacting) domai...
	CDD 149388	pfam08313	SCA7	SCA7
	CDD 149395	pfam08321	PPP5	PPP5 TPR repeat region. This re...
	CDD 149409	pfam08337	Plexin_cytopl	Plexin cytoplasmic RasG...
	CDD 149409	pfam08337	Plexin_cytopl	Plexin cytoplasmic RasG...
	CDD 149409	pfam08337	Plexin_cytopl	Plexin cytoplasmic RasG...
	CDD 149409	pfam08337	Plexin_cytopl	Plexin cytoplasmic RasG...
	CDD 149409	pfam08337	Plexin_cytopl	Plexin cytoplasmic RasG...
	CDD 149420	pfam08351	DUF1726	Domain of unknown function (D...
	CDD 149431	pfam08366	LLGL	LLGL2. This domain is found in ...
	CDD 149431	pfam08366	LLGL	LLGL2. This domain is found in ...
	CDD 149439	pfam08375	Rpn3_C	Proteasome regulatory subunit ...
	CDD 149453	pfam08397	IMD	IRSp53/MIM homology domain. The ...
	CDD 149453	pfam08397	IMD	IRSp53/MIM homology domain. The ...
	CDD 149463	pfam08409	DUF1736	Domain of unknown function (D...
	CDD 149463	pfam08409	DUF1736	Domain of unknown function (D...
	CDD 149466	pfam08412	Ion_trans_N	Ion transport protein N-t...
	CDD 149466	pfam08412	Ion_trans_N	Ion transport protein N-t...
	CDD 149481	pfam08434	CLCA_N	Calcium-activated chloride cha...
	CDD 149534	pfam08513	LisH	LisH. The LisH (lis homology) d...
	CDD 149534	pfam08513	LisH	LisH. The LisH (lis homology) d...
	CDD 149635	pfam08646	Rep_fac-A_C	Replication factor-A C te...
	CDD 149648	pfam08662	eIF2A	Eukaryotic translation initiati...
	CDD 149648	pfam08662	eIF2A	Eukaryotic translation initiati...
	CDD 149648	pfam08662	eIF2A	Eukaryotic translation initiati...
	CDD 149648	pfam08662	eIF2A	Eukaryotic translation initiati...
	CDD 149648	pfam08662	eIF2A	Eukaryotic translation initiati...
	CDD 149667	pfam08685	GON	GON domain. The GON domain is fo...
	CDD 149675	pfam08694	UFC1	Ubiquitin-fold modifier-conjugat...
	CDD 149701	pfam08725	Integrin_b_cyt	Integrin beta cytoplas...
	CDD 149701	pfam08725	Integrin_b_cyt	Integrin beta cytoplas...
	CDD 149732	pfam08763	Ca_chan_IQ	Voltage gated calcium chan...
	CDD 149746	pfam08783	DWNN	DWNN domain. DWNN is a ubiquiti...
	CDD 149752	pfam08790	zf-LYAR	LYAR-type C2HC zinc finger. ...
	CDD 149849	pfam08912	Rho_Binding	Rho Binding. Rho Binding...
	CDD 149859	pfam08923	MAPKK1_Int	Mitogen-activated protein ...
	CDD 149883	pfam08953	DUF1899	Domain of unknown function (D...
	CDD 149883	pfam08953	DUF1899	Domain of unknown function (D...
	CDD 149945	pfam09068	EF-hand_2	EF hand. Members of this f...
	CDD 149945	pfam09068	EF-hand_2	EF hand. Members of this f...
	CDD 149958	pfam09088	MIF4G_like	MIF4G like. Members of th...
	CDD 149993	pfam09141	Talin_middle	Talin
	CDD 149999	pfam09156	Anthrax-tox_M	Anthrax toxin lethal fa...
	CDD 150002	pfam09162	Tap-RNA_bind	Tap
	CDD 150009	pfam09173	eIF2_C	Initiation factor eIF2 gamma
	CDD 150071	pfam09279	EF-hand_like	Phosphoinositide-specifi...
	CDD 150071	pfam09279	EF-hand_like	Phosphoinositide-specifi...
	CDD 150071	pfam09279	EF-hand_like	Phosphoinositide-specifi...
	CDD 150071	pfam09279	EF-hand_like	Phosphoinositide-specifi...
	CDD 150167	pfam09404	DUF2003	Eukaryotic protein of unknown...
	CDD 150406	pfam09727	CortBP2	Cortactin-binding protein-2. ...
	CDD 150423	pfam09748	Med10	Transcription factor subunit Me...
	CDD 150430	pfam09755	DUF2046	Uncharacterized conserved pro...
	CDD 150442	pfam09771	Tmemb_18A	Transmembrane protein 188. ...
	CDD 150690	pfam10044	Ret_tiss	Retinal tissue protein. Rtp...
	CDD 150787	pfam10154	DUF2362	Uncharacterized conserved pro...
	CDD 150797	pfam10171	DUF2366	Uncharacterized conserved pro...
	CDD 150815	pfam10195	Phospho_p8	DNA-binding nuclear phosph...
	CDD 150821	pfam10205	KLRAQ	Predicted coiled-coil domain-co...
	CDD 150822	pfam10206	WRW	Mitochondrial F1F0-ATP synthase
	CDD 150823	pfam10208	Armet	Degradation arginine-rich prote...
	CDD 150829	pfam10215	Ost4	Oligosaccaryltransferase. Ost4 ...
	CDD 150838	pfam10226	DUF2216	Uncharacterized conserved pro...
	CDD 150844	pfam10233	Cg6151-P	Uncharacterized conserved pr...
	CDD 150854	pfam10245	MRP-S22	Mitochondrial 28S ribosomal p...
	CDD 150884	pfam10278	Med19	Mediator of RNA pol II transcri...
	CDD 150957	pfam10367	Vps39_2	Vacuolar sorting protein 39 d...
	CDD 151029	pfam10456	BAR_3_WASP_bdg	WASP-binding domain of...
	CDD 151040	pfam10474	DUF2451	Protein of unknown function C...
	CDD 151051	pfam10491	Nrf1_DNA-bind	NLS-binding and DNA-bin...
	CDD 151082	pfam10534	CRIC_ras_sig	Connector enhancer of ki...
	CDD 151168	pfam10662	PduV-EutP	Ethanolamine utilisation - ...
	CDD 151168	pfam10662	PduV-EutP	Ethanolamine utilisation - ...
	CDD 151540	pfam11095	Gemin7	Gem-associated protein 7 (Gemi...
	CDD 151744	pfam11303	DUF3105	Protein of unknown function (...
	CDD 151848	pfam11409	SARA	Smad anchor for receptor activat...
	CDD 151853	pfam11414	Suppressor_APC	Adenomatous polyposis ...
	CDD 151903	pfam11464	Rbsn	Rabenosyn Rab binding domain. R...
	CDD 151906	pfam11467	LEDGF	Lens epithelium-derived growth ...
	CDD 151935	pfam11498	Activator_LAG-3	Transcriptional activ...
	CDD 151983	pfam11547	E3_UbLigase_EDD	E3 ubiquitin ligase E...
	CDD 152037	pfam11601	Shal-type	Shal-type voltage-gated pot...
	CDD 152065	pfam11629	Mst1_SARAH	C terminal SARAH domain of...
	CDD 152134	pfam11698	V-ATPase_H_C	V-ATPase subunit H. The...
	CDD 152459	pfam12024	DUF3512	Domain of unknown function (D...
	CDD 152459	pfam12024	DUF3512	Domain of unknown function (D...
	CDD 152466	pfam12031	DUF3518	Domain of unknown function (D...
	CDD 152466	pfam12031	DUF3518	Domain of unknown function (D...
	CDD 152488	pfam12053	DUF3534	Domain of unknown function (D...
	CDD 152560	pfam12125	Beta-TrCP_D	D domain of beta-TrCP. T...
	CDD 152569	pfam12134	PRP8_domainIV	PRP8 domain IV core. T...
	CDD 152620	pfam12185	IR1-M	Nup358/RanBP2 E3 ligase domain....
	CDD 152640	pfam12205	GIT1_C	G protein-coupled receptor kin...
	CDD 152645	pfam12210	Hrs_helical	Hepatocyte growth factor-...
	CDD 152704	pfam12269	zf-CpG_bind_C	CpG binding protein zin...
	CDD 152704	pfam12269	zf-CpG_bind_C	CpG binding protein zin...
	CDD 152771	pfam12336	SOXp	SOX transcription factor. This ...
	CDD 152787	pfam12352	V-SNARE_C	Snare region anchored in th...
	CDD 152787	pfam12352	V-SNARE_C	Snare region anchored in th...
	CDD 152823	pfam12388	Peptidase_M57	Dual-action HEIGH metal...
	CDD 152912	pfam12478	DUF3697	Ubiquitin-associated protein ...
	CDD 163611	pfam10046	BLOC1_2	Biogenesis of lysosome-relate...
	CDD 189364	pfam00052	Laminin_B	Laminin B (Domain IV)
	CDD 189364	pfam00052	Laminin_B	Laminin B (Domain IV)
	CDD 189364	pfam00052	Laminin_B	Laminin B (Domain IV)
	CDD 189364	pfam00052	Laminin_B	Laminin B (Domain IV)
	CDD 189364	pfam00052	Laminin_B	Laminin B (Domain IV)
	CDD 189470	pfam00250	Fork_head	Fork head domain
	CDD 189470	pfam00250	Fork_head	Fork head domain
	CDD 189470	pfam00250	Fork_head	Fork head domain
	CDD 189470	pfam00250	Fork_head	Fork head domain
	CDD 189470	pfam00250	Fork_head	Fork head domain
	CDD 189470	pfam00250	Fork_head	Fork head domain
	CDD 189470	pfam00250	Fork_head	Fork head domain
	CDD 189470	pfam00250	Fork_head	Fork head domain
	CDD 189476	pfam00261	Tropomyosin	Tropomyosin
	CDD 189476	pfam00261	Tropomyosin	Tropomyosin
	CDD 189476	pfam00261	Tropomyosin	Tropomyosin
	CDD 189537	pfam00411	Ribosomal_S11	Ribosomal protein S11
	CDD 189537	pfam00411	Ribosomal_S11	Ribosomal protein S11
	CDD 189558	pfam00464	SHMT	Serine hydroxymethyltransferase
	CDD 189580	pfam00505	HMG_box	HMG (high mobility group) box
	CDD 189580	pfam00505	HMG_box	HMG (high mobility group) box
	CDD 189580	pfam00505	HMG_box	HMG (high mobility group) box
	CDD 189580	pfam00505	HMG_box	HMG (high mobility group) box
	CDD 189580	pfam00505	HMG_box	HMG (high mobility group) box
	CDD 189580	pfam00505	HMG_box	HMG (high mobility group) box
	CDD 189580	pfam00505	HMG_box	HMG (high mobility group) box
	CDD 189580	pfam00505	HMG_box	HMG (high mobility group) box
	CDD 189580	pfam00505	HMG_box	HMG (high mobility group) box
	CDD 189580	pfam00505	HMG_box	HMG (high mobility group) box
	CDD 189580	pfam00505	HMG_box	HMG (high mobility group) box
	CDD 189580	pfam00505	HMG_box	HMG (high mobility group) box
	CDD 189580	pfam00505	HMG_box	HMG (high mobility group) box
	CDD 189580	pfam00505	HMG_box	HMG (high mobility group) box
	CDD 189580	pfam00505	HMG_box	HMG (high mobility group) box
	CDD 189580	pfam00505	HMG_box	HMG (high mobility group) box
	CDD 189580	pfam00505	HMG_box	HMG (high mobility group) box
	CDD 189580	pfam00505	HMG_box	HMG (high mobility group) box
	CDD 189709	pfam00766	ETF_alpha	Electron transfer flavoprot...
	CDD 189721	pfam00791	ZU5	ZU5 domain. Domain present in ZO...
	CDD 189721	pfam00791	ZU5	ZU5 domain. Domain present in ZO...
	CDD 189736	pfam00838	TCTP	Translationally controlled tumor...
	CDD 189752	pfam00877	NLPC_P60	NlpC/P60 family. The functi...
	CDD 189761	pfam00900	Ribosomal_S4e	Ribosomal family S4e
	CDD 189881	pfam01194	RNA_pol_N	RNA polymerases N / 8 kDa s...
	CDD 189881	pfam01194	RNA_pol_N	RNA polymerases N / 8 kDa s...
	CDD 189907	pfam01249	Ribosomal_S21e	Ribosomal protein S21e
	CDD 189968	pfam01391	Collagen	Collagen triple helix repeat...
	CDD 189968	pfam01391	Collagen	Collagen triple helix repeat...
	CDD 189968	pfam01391	Collagen	Collagen triple helix repeat...
	CDD 189968	pfam01391	Collagen	Collagen triple helix repeat...
	CDD 190228	pfam02149	KA1	Kinase associated domain 1
	CDD 190228	pfam02149	KA1	Kinase associated domain 1
	CDD 190265	pfam02269	TFIID-18kDa	Transcription initiation ...
	CDD 190265	pfam02269	TFIID-18kDa	Transcription initiation ...
	CDD 190295	pfam02375	JmjN	jmjN domain
	CDD 190295	pfam02375	JmjN	jmjN domain
	CDD 190308	pfam02434	Fringe	Fringe-like. The drosophila p...
	CDD 190308	pfam02434	Fringe	Fringe-like. The drosophila p...
	CDD 190308	pfam02434	Fringe	Fringe-like. The drosophila p...
	CDD 190345	pfam02560	Cyanate_lyase	Cyanate lyase C-termina...
	CDD 190407	pfam02751	TFIIA_gamma_C	Transcription initiatio...
	CDD 190413	pfam02762	Cbl_N3	CBL proto-oncogene N-terminus
	CDD 190425	pfam02786	CPSase_L_D2	Carbamoyl-phosphate synth...
	CDD 190425	pfam02786	CPSase_L_D2	Carbamoyl-phosphate synth...
	CDD 190425	pfam02786	CPSase_L_D2	Carbamoyl-phosphate synth...
	CDD 190425	pfam02786	CPSase_L_D2	Carbamoyl-phosphate synth...
	CDD 190425	pfam02786	CPSase_L_D2	Carbamoyl-phosphate synth...
	CDD 190542	pfam03145	Sina	Seven in absentia protein family...
	CDD 190637	pfam03451	HELP	HELP motif. The founding member...
	CDD 190709	pfam03669	UPF0139	Uncharacterized protein famil...
	CDD 190848	pfam04056	Ssl1	Ssl1-like. Ssl1-like proteins a...
	CDD 190856	pfam04078	Rcd1	Cell differentiation family
	CDD 191028	pfam04563	RNA_pol_Rpb2_1	RNA polymerase beta su...
	CDD 191028	pfam04563	RNA_pol_Rpb2_1	RNA polymerase beta su...
	CDD 191028	pfam04563	RNA_pol_Rpb2_1	RNA polymerase beta su...
	CDD 191029	pfam04567	RNA_pol_Rpb2_5	RNA polymerase Rpb2
	CDD 191029	pfam04567	RNA_pol_Rpb2_5	RNA polymerase Rpb2
	CDD 191032	pfam04573	SPC22	Signal peptidase subunit. Tran...
	CDD 191096	pfam04799	Fzo_mitofusin	fzo-like conserved regi...
	CDD 191111	pfam04849	HAP1_N	HAP1 N-terminal conserved regi...
	CDD 191111	pfam04849	HAP1_N	HAP1 N-terminal conserved regi...
	CDD 191163	pfam05018	DUF667	Protein of unknown function (D...
	CDD 191166	pfam05022	SRP40_C	SRP40
	CDD 191168	pfam05026	DCP2	Dcp2
	CDD 191176	pfam05047	L51_S25_CI-B8	Mitochondrial ribosomal...
	CDD 191176	pfam05047	L51_S25_CI-B8	Mitochondrial ribosomal...
	CDD 191210	pfam05153	DUF706	Family of unknown function (DU...
	CDD 191249	pfam05279	Asp-B-Hydro_N	Aspartyl beta-hydroxyla...
	CDD 191262	pfam05362	Lon_C	Lon protease (S16) C-terminal p...
	CDD 191367	pfam05761	5_nucleotid	5' nucleotidase family. ...
	CDD 191367	pfam05761	5_nucleotid	5' nucleotidase family. ...
	CDD 191367	pfam05761	5_nucleotid	5' nucleotidase family. ...
	CDD 191369	pfam05769	DUF837	Protein of unknown function (D...
	CDD 191369	pfam05769	DUF837	Protein of unknown function (D...
	CDD 191399	pfam05907	DUF866	Eukaryotic protein of unknown ...
	CDD 191443	pfam06079	Apyrase	Apyrase. This family consist...
	CDD 191443	pfam06079	Apyrase	Apyrase. This family consist...
	CDD 191443	pfam06079	Apyrase	Apyrase. This family consist...
	CDD 191608	pfam06777	DUF1227	Protein of unknown function (...
	CDD 191619	pfam06840	DUF1241	Protein of unknown function (...
	CDD 191640	pfam06916	DUF1279	Protein of unknown function (...
	CDD 191716	pfam07263	DMP1	Dentin matrix protein 1 (DMP1). ...
	CDD 191716	pfam07263	DMP1	Dentin matrix protein 1 (DMP1). ...
	CDD 191716	pfam07263	DMP1	Dentin matrix protein 1 (DMP1). ...
	CDD 191773	pfam07531	TAFH	NHR1 homology to TAF. This corr...
	CDD 191791	pfam07576	BRAP2	BRCA1-associated protein 2. Th...
	CDD 191840	pfam07749	ERp29	Endoplasmic reticulum protein E...
	CDD 191867	pfam07837	FTCD_N	Formiminotransferase domain
	CDD 191925	pfam08005	PHR	PHR domain. This domain is calle...
	CDD 191925	pfam08005	PHR	PHR domain. This domain is calle...
	CDD 191937	pfam08069	Ribosomal_S13_N	Ribosomal S13/S15 N-t...
	CDD 191952	pfam08155	NOGCT	NOGCT (NUC087) domain. This C ...
	CDD 191988	pfam08288	PIGA	PIGA (GPI anchor biosynthesis). ...
	CDD 191994	pfam08311	Mad3_BUB1_I	Mad3/BUB1 homology region...
	CDD 192012	pfam08355	EF_assoc_1	EF hand associated. This ...
	CDD 192107	pfam08638	Med14	Mediator complex subunit MED14....
	CDD 192109	pfam08640	U3_assoc_6	U3 small nucleolar RNA-ass...
	CDD 192122	pfam08683	CAMSAP_CKK	Microtubule-binding calmod...
	CDD 192151	pfam08781	DP	Transcription factor DP. DP forms...
	CDD 192152	pfam08782	c-SKI_SMAD_bind	c-SKI Smad4 binding d...
	CDD 192152	pfam08782	c-SKI_SMAD_bind	c-SKI Smad4 binding d...
	CDD 192160	pfam08806	Sep15_SelM	Sep15/SelM redox domain. ...
	CDD 192241	pfam09280	XPC-binding	XPC-binding domain. Memb...
	CDD 192254	pfam09333	ATG_C	ATG C terminal domain. ATG2 (a...
	CDD 192267	pfam09364	XFP_N	XFP N-terminal domain. Bacteri...
	CDD 192286	pfam09416	UPF1_Zn_bind	RNA helicase (UPF2 inter...
	CDD 192359	pfam09743	DUF2042	Uncharacterized conserved pro...
	CDD 192367	pfam09758	FPL	Uncharacterized conserved protein...
	CDD 192467	pfam10167	NEP	Uncharacterized conserved protein...
	CDD 192478	pfam10189	DUF2356	Conserved protein (DUF2356). ...
	CDD 192478	pfam10189	DUF2356	Conserved protein (DUF2356). ...
	CDD 192486	pfam10224	DUF2205	Predicted coiled-coil protein...
	CDD 192496	pfam10251	PEN-2	Presenilin enhancer-2 subunit o...
	CDD 192499	pfam10258	RNA_GG_bind	PHAX RNA-binding domain. ...
	CDD 192566	pfam10392	COG5	Golgi transport complex subunit ...
	CDD 192572	pfam10405	BHD_3	Rad4 beta-hairpin domain 3. Th...
	CDD 192572	pfam10405	BHD_3	Rad4 beta-hairpin domain 3. Th...
	CDD 192639	pfam10598	RRM_4	RNA recognition motif of the sp...
	CDD 192726	pfam11232	Med25	Mediator complex subunit 25 PTO...
	CDD 192780	pfam11594	Med28	Mediator complex subunit 28. M...
	CDD 192929	pfam12062	HSNSD	heparan sulfate-N-deacetylase. ...
	CDD 192930	pfam12066	DUF3546	Domain of unknown function (D...
	CDD 193239	pfam12763	EF-hand_4	Cytoskeletal-regulatory com...
	CDD 193239	pfam12763	EF-hand_4	Cytoskeletal-regulatory com...
	CDD 193239	pfam12763	EF-hand_4	Cytoskeletal-regulatory com...
	CDD 193239	pfam12763	EF-hand_4	Cytoskeletal-regulatory com...
	CDD 193250	pfam12774	AAA_6	Hydrolytic ATP binding site of ...
	CDD 193250	pfam12774	AAA_6	Hydrolytic ATP binding site of ...
	CDD 193251	pfam12775	AAA_7	P-loop containing dynein motor ...
	CDD 193253	pfam12777	MT	Microtubule-binding stalk of dynei...
	CDD 193253	pfam12777	MT	Microtubule-binding stalk of dynei...
	CDD 193256	pfam12780	AAA_8	P-loop containing dynein motor ...
	CDD 193257	pfam12781	AAA_9	ATP-binding dynein motor region...
	CDD 193335	pfam12861	zf-Apc11	Anaphase-promoting complex s...
	CDD 193335	pfam12861	zf-Apc11	Anaphase-promoting complex s...
	CDD 193335	pfam12861	zf-Apc11	Anaphase-promoting complex s...
	CDD 193358	pfam12885	TORC_M	Transducer of regulated CREB a...
	CDD 193397	pfam12924	APP_Cu_bd	Copper-binding of amyloid p...
	CDD 193444	pfam12971	NAGLU_N	Alpha-N-acetylglucosaminidase...
	CDD 193444	pfam12971	NAGLU_N	Alpha-N-acetylglucosaminidase...
	CDD 193472	pfam12999	PRKCSH-like	Glucosidase II beta subun...
	CDD 193472	pfam12999	PRKCSH-like	Glucosidase II beta subun...
	CDD 193473	pfam13000	Acatn	Acetyl-coenzyme A transporter 1...
	CDD 200948	pfam00038	Filament	Intermediate filament protein
	CDD 200948	pfam00038	Filament	Intermediate filament protein
	CDD 200948	pfam00038	Filament	Intermediate filament protein
	CDD 200948	pfam00038	Filament	Intermediate filament protein
	CDD 200948	pfam00038	Filament	Intermediate filament protein
	CDD 201014	pfam00116	COX2	Cytochrome C oxidase subunit II
	CDD 201049	pfam00164	Ribosom_S12_S23	Ribosomal protein S12...
	CDD 201049	pfam00164	Ribosom_S12_S23	Ribosomal protein S12...
	CDD 201077	pfam00201	UDPGT	UDP-glucoronosyl and UDP-glucos...
	CDD 201077	pfam00201	UDPGT	UDP-glucoronosyl and UDP-glucos...
	CDD 201077	pfam00201	UDPGT	UDP-glucoronosyl and UDP-glucos...
	CDD 201077	pfam00201	UDPGT	UDP-glucoronosyl and UDP-glucos...
	CDD 201077	pfam00201	UDPGT	UDP-glucoronosyl and UDP-glucos...
	CDD 201079	pfam00203	Ribosomal_S19	Ribosomal protein S19
	CDD 201147	pfam00313	CSD	'Cold-shock' DNA-binding domain
	CDD 201147	pfam00313	CSD	'Cold-shock' DNA-binding domain
	CDD 201180	pfam00361	Oxidored_q1	NADH-Ubiquinone/plastoqui...
	CDD 201390	pfam00682	HMGL-like	HMGL-like. This family con...
	CDD 201390	pfam00682	HMGL-like	HMGL-like. This family con...
	CDD 201461	pfam00829	Ribosomal_L21p	Ribosomal prokaryotic ...
	CDD 201483	pfam00873	ACR_tran	AcrB/AcrD/AcrF family. Memb...
	CDD 201616	pfam01133	ER	Enhancer of rudimentary. Enhancer...
	CDD 201623	pfam01144	CoA_trans	Coenzyme A transferase
	CDD 201652	pfam01192	RNA_pol_Rpb6	RNA polymerase Rpb6. Rp...
	CDD 201657	pfam01199	Ribosomal_L34e	Ribosomal protein L34e
	CDD 201667	pfam01215	COX5B	Cytochrome c oxidase subunit Vb
	CDD 201683	pfam01245	Ribosomal_L19	Ribosomal protein L19
	CDD 201804	pfam01454	MAGE	MAGE family. The MAGE (melanoma...
	CDD 201806	pfam01457	Peptidase_M8	Leishmanolysin
	CDD 201808	pfam01462	LRRNT	Leucine rich repeat N-terminal ...
	CDD 201826	pfam01493	GXGXG	GXGXG motif. This domain is fo...
	CDD 201844	pfam01530	zf-C2HC	Zinc finger
	CDD 201844	pfam01530	zf-C2HC	Zinc finger
	CDD 201899	pfam01641	SelR	SelR domain. Methionine sulfoxi...
	CDD 201899	pfam01641	SelR	SelR domain. Methionine sulfoxi...
	CDD 201900	pfam01642	MM_CoA_mutase	Methylmalonyl-CoA mutas...
	CDD 201951	pfam01749	IBB	Importin beta binding domain. Th...
	CDD 201951	pfam01749	IBB	Importin beta binding domain. Th...
	CDD 201956	pfam01756	ACOX	Acyl-CoA oxidase. This is a fam...
	CDD 201968	pfam01779	Ribosomal_L29e	Ribosomal L29e protein...
	CDD 202009	pfam01849	NAC	NAC domain
	CDD 202009	pfam01849	NAC	NAC domain
	CDD 202147	pfam02196	RBD	Raf-like Ras-binding domain
	CDD 202150	pfam02199	SapA	Saposin A-type domain
	CDD 202157	pfam02209	VHP	Villin headpiece domain
	CDD 202157	pfam02209	VHP	Villin headpiece domain
	CDD 202162	pfam02218	HS1_rep	Repeat in HS1/Cortactin. The...
	CDD 202184	pfam02271	UCR_14kD	Ubiquinol-cytochrome C reduc...
	CDD 202224	pfam02373	JmjC	JmjC domain
	CDD 202224	pfam02373	JmjC	JmjC domain
	CDD 202224	pfam02373	JmjC	JmjC domain
	CDD 202224	pfam02373	JmjC	JmjC domain
	CDD 202224	pfam02373	JmjC	JmjC domain
	CDD 202224	pfam02373	JmjC	JmjC domain
	CDD 202226	pfam02376	CUT	CUT domain. The CUT domain is a ...
	CDD 202226	pfam02376	CUT	CUT domain. The CUT domain is a ...
	CDD 202235	pfam02412	TSP_3	Thrombospondin type 3 repeat. ...
	CDD 202294	pfam02580	Tyr_Deacylase	D-Tyr-tRNA(Tyr) deacyla...
	CDD 202372	pfam02747	PCNA_C	Proliferating cell nuclear ant...
	CDD 202379	pfam02761	Cbl_N2	CBL proto-oncogene N-terminus
	CDD 202398	pfam02791	DDT	DDT domain. The DDT domain is na...
	CDD 202398	pfam02791	DDT	DDT domain. The DDT domain is na...
	CDD 202427	pfam02841	GBP_C	Guanylate-binding protein
	CDD 202477	pfam02936	COX4	Cytochrome c oxidase subunit IV....
	CDD 202478	pfam02939	UcrQ	UcrQ family. The ubiquinol-cyto...
	CDD 202551	pfam03142	Chitin_synth_2	Chitin synthase. Memb...
	CDD 202551	pfam03142	Chitin_synth_2	Chitin synthase. Memb...
	CDD 202582	pfam03248	Rer1	Rer1 family. RER1 family protei...
	CDD 202677	pfam03531	SSrecog	Structure-specific recognitio...
	CDD 202685	pfam03564	DUF1759	Protein of unknown function (...
	CDD 202712	pfam03638	TCR	Tesmin/TSO1-like CXC domain
	CDD 202760	pfam03764	EFG_IV	Elongation factor G
	CDD 202760	pfam03764	EFG_IV	Elongation factor G
	CDD 202760	pfam03764	EFG_IV	Elongation factor G
	CDD 202760	pfam03764	EFG_IV	Elongation factor G
	CDD 202760	pfam03764	EFG_IV	Elongation factor G
	CDD 202802	pfam03900	Porphobil_deamC	Porphobilinogen deami...
	CDD 202823	pfam03947	Ribosomal_L2_C	Ribosomal Proteins L2
	CDD 202823	pfam03947	Ribosomal_L2_C	Ribosomal Proteins L2
	CDD 202833	pfam03962	Mnd1	Mnd1 family. This family of pro...
	CDD 202841	pfam03987	Autophagy_act_C	Autophagocytosis asso...
	CDD 202864	pfam04046	PSP	PSP. Proline rich domain found i...
	CDD 202864	pfam04046	PSP	PSP. Proline rich domain found i...
	CDD 202944	pfam04253	TFR_dimer	Transferrin receptor-like d...
	CDD 202989	pfam04379	DUF525	Protein of unknown function (D...
	CDD 203101	pfam04831	Popeye	Popeye protein conserved regio...
	CDD 203101	pfam04831	Popeye	Popeye protein conserved regio...
	CDD 203238	pfam05351	GMP_PDE_delta	GMP-PDE
	CDD 203238	pfam05351	GMP_PDE_delta	GMP-PDE
	CDD 203324	pfam05743	UEV	UEV domain. This family includes...
	CDD 203324	pfam05743	UEV	UEV domain. This family includes...
	CDD 203338	pfam05856	ARPC4	ARP2/3 complex 20 kDa subunit (...
	CDD 203386	pfam06071	YchF-GTPase_C	Protein of unknown func...
	CDD 203418	pfam06268	Fascin	Fascin domain. This family co...
	CDD 203441	pfam06421	LepA_C	GTP-binding protein LepA C-ter...
	CDD 203738	pfam07716	bZIP_2	Basic region leucine zipper
	CDD 203738	pfam07716	bZIP_2	Basic region leucine zipper
	CDD 203738	pfam07716	bZIP_2	Basic region leucine zipper
	CDD 203738	pfam07716	bZIP_2	Basic region leucine zipper
	CDD 203738	pfam07716	bZIP_2	Basic region leucine zipper
	CDD 203738	pfam07716	bZIP_2	Basic region leucine zipper
	CDD 203738	pfam07716	bZIP_2	Basic region leucine zipper
	CDD 203738	pfam07716	bZIP_2	Basic region leucine zipper
	CDD 203738	pfam07716	bZIP_2	Basic region leucine zipper
	CDD 203750	pfam07738	Sad1_UNC	Sad1 / UNC-like C-terminal. ...
	CDD 203750	pfam07738	Sad1_UNC	Sad1 / UNC-like C-terminal. ...
	CDD 203768	pfam07807	RED_C	RED-like protein C-terminal reg...
	CDD 203773	pfam07819	PGAP1	PGAP1-like protein. The sequen...
	CDD 203856	pfam08127	Propeptide_C1	Peptidase family C1 pro...
	CDD 203856	pfam08127	Propeptide_C1	Peptidase family C1 pro...
	CDD 204097	pfam08926	DUF1908	Domain of unknown function (D...
	CDD 204198	pfam09324	DUF1981	Domain of unknown function (D...
	CDD 204198	pfam09324	DUF1981	Domain of unknown function (D...
	CDD 204198	pfam09324	DUF1981	Domain of unknown function (D...
	CDD 204202	pfam09336	Vps4_C	Vps4 C terminal oligomerizatio...
	CDD 204202	pfam09336	Vps4_C	Vps4 C terminal oligomerizatio...
	CDD 204299	pfam09733	VEFS-Box	VEFS-Box of polycomb protein...
	CDD 204299	pfam09733	VEFS-Box	VEFS-Box of polycomb protein...
	CDD 204301	pfam09735	Nckap1	Membrane-associated apoptosis ...
	CDD 204405	pfam10146	zf-C4H2	Zinc finger-containing protei...
	CDD 204415	pfam10212	TTKRSYEDQ	Predicted coiled-coil domai...
	CDD 204418	pfam10229	DUF2246	Uncharacterized conserved pro...
	CDD 204429	pfam10276	zf-CHCC	Zinc-finger domain. This is ...
	CDD 204472	pfam10396	TrmE_N	GTP-binding protein TrmE N-ter...
	CDD 204507	pfam10537	WAC_Acf1_DNA_bd	ATP-utilizing chromat...
	CDD 204519	pfam10587	EF-1_beta_acid	Eukaryotic elongation ...
	CDD 204746	pfam11793	FANCL_C	FANCL C-terminal domain. Thi...
	CDD 205196	pfam13015	PRKCSH_1	Glucosidase II beta subunit-...
	CDD 205196	pfam13015	PRKCSH_1	Glucosidase II beta subunit-...
	CDD 205423	pfam13243	Prenyltrans_1	Prenyltransferase-like
	CDD 205423	pfam13243	Prenyltrans_1	Prenyltransferase-like
	CDD 205431	pfam13251	DUF4042	Domain of unknown function (D...
	CDD 205733	pfam13555	AAA_29	P-loop containing region of AA...
	CDD 205733	pfam13555	AAA_29	P-loop containing region of AA...
	CDD 205733	pfam13555	AAA_29	P-loop containing region of AA...
	CDD 205733	pfam13555	AAA_29	P-loop containing region of AA...
	CDD 205867	pfam13691	Lactamase_B_4	tRNase Z endonuclease. ...
	CDD 205991	pfam13820	Nucleic_acid_bd	Putative nucleic acid...
	CDD 206037	pfam13866	zf-SAP30	SAP30 zinc-finger. SAP30 is...
	CDD 206038	pfam13867	SAP30_Sin3_bdg	Sin3 binding region of...
	CDD 206078	pfam13907	DUF4208	Domain of unknown function (D...
	CDD 206089	pfam13918	PLDc_3	PLD-like domain
	CDD 206472	pfam14304	CSTF_C	Transcription termination and ...
	CDD 206474	pfam14306	PUA_2	PUA-like domain. This PUA like...
	CDD 216022	pfam00614	PLDc	Phospholipase D Active site moti...
	CDD 216022	pfam00614	PLDc	Phospholipase D Active site moti...
	CDD 218485	pfam05187	ETF_QO	Electron transfer flavoprotein...
	CDD 249497	pfam00001	7tm_1	7 transmembrane receptor (rhodo...
	CDD 249497	pfam00001	7tm_1	7 transmembrane receptor (rhodo...
	CDD 249497	pfam00001	7tm_1	7 transmembrane receptor (rhodo...
	CDD 249497	pfam00001	7tm_1	7 transmembrane receptor (rhodo...
	CDD 249497	pfam00001	7tm_1	7 transmembrane receptor (rhodo...
	CDD 249497	pfam00001	7tm_1	7 transmembrane receptor (rhodo...
	CDD 249497	pfam00001	7tm_1	7 transmembrane receptor (rhodo...
	CDD 249497	pfam00001	7tm_1	7 transmembrane receptor (rhodo...
	CDD 249497	pfam00001	7tm_1	7 transmembrane receptor (rhodo...
	CDD 249497	pfam00001	7tm_1	7 transmembrane receptor (rhodo...
	CDD 249497	pfam00001	7tm_1	7 transmembrane receptor (rhodo...
	CDD 249497	pfam00001	7tm_1	7 transmembrane receptor (rhodo...
	CDD 249497	pfam00001	7tm_1	7 transmembrane receptor (rhodo...
	CDD 249497	pfam00001	7tm_1	7 transmembrane receptor (rhodo...
	CDD 249497	pfam00001	7tm_1	7 transmembrane receptor (rhodo...
	CDD 249497	pfam00001	7tm_1	7 transmembrane receptor (rhodo...
	CDD 249497	pfam00001	7tm_1	7 transmembrane receptor (rhodo...
	CDD 249497	pfam00001	7tm_1	7 transmembrane receptor (rhodo...
	CDD 249497	pfam00001	7tm_1	7 transmembrane receptor (rhodo...
	CDD 249497	pfam00001	7tm_1	7 transmembrane receptor (rhodo...
	CDD 249497	pfam00001	7tm_1	7 transmembrane receptor (rhodo...
	CDD 249497	pfam00001	7tm_1	7 transmembrane receptor (rhodo...
	CDD 249497	pfam00001	7tm_1	7 transmembrane receptor (rhodo...
	CDD 249497	pfam00001	7tm_1	7 transmembrane receptor (rhodo...
	CDD 249497	pfam00001	7tm_1	7 transmembrane receptor (rhodo...
	CDD 249497	pfam00001	7tm_1	7 transmembrane receptor (rhodo...
	CDD 249497	pfam00001	7tm_1	7 transmembrane receptor (rhodo...
	CDD 249497	pfam00001	7tm_1	7 transmembrane receptor (rhodo...
	CDD 249497	pfam00001	7tm_1	7 transmembrane receptor (rhodo...
	CDD 249497	pfam00001	7tm_1	7 transmembrane receptor (rhodo...
	CDD 249497	pfam00001	7tm_1	7 transmembrane receptor (rhodo...
	CDD 249497	pfam00001	7tm_1	7 transmembrane receptor (rhodo...
	CDD 249497	pfam00001	7tm_1	7 transmembrane receptor (rhodo...
	CDD 249497	pfam00001	7tm_1	7 transmembrane receptor (rhodo...
	CDD 249497	pfam00001	7tm_1	7 transmembrane receptor (rhodo...
	CDD 249497	pfam00001	7tm_1	7 transmembrane receptor (rhodo...
	CDD 249497	pfam00001	7tm_1	7 transmembrane receptor (rhodo...
	CDD 249497	pfam00001	7tm_1	7 transmembrane receptor (rhodo...
	CDD 249497	pfam00001	7tm_1	7 transmembrane receptor (rhodo...
	CDD 249497	pfam00001	7tm_1	7 transmembrane receptor (rhodo...
	CDD 249497	pfam00001	7tm_1	7 transmembrane receptor (rhodo...
	CDD 249497	pfam00001	7tm_1	7 transmembrane receptor (rhodo...
	CDD 249497	pfam00001	7tm_1	7 transmembrane receptor (rhodo...
	CDD 249497	pfam00001	7tm_1	7 transmembrane receptor (rhodo...
	CDD 249497	pfam00001	7tm_1	7 transmembrane receptor (rhodo...
	CDD 249497	pfam00001	7tm_1	7 transmembrane receptor (rhodo...
	CDD 249497	pfam00001	7tm_1	7 transmembrane receptor (rhodo...
	CDD 249497	pfam00001	7tm_1	7 transmembrane receptor (rhodo...
	CDD 249497	pfam00001	7tm_1	7 transmembrane receptor (rhodo...
	CDD 249497	pfam00001	7tm_1	7 transmembrane receptor (rhodo...
	CDD 249497	pfam00001	7tm_1	7 transmembrane receptor (rhodo...
	CDD 249497	pfam00001	7tm_1	7 transmembrane receptor (rhodo...
	CDD 249497	pfam00001	7tm_1	7 transmembrane receptor (rhodo...
	CDD 249497	pfam00001	7tm_1	7 transmembrane receptor (rhodo...
	CDD 249497	pfam00001	7tm_1	7 transmembrane receptor (rhodo...
	CDD 249497	pfam00001	7tm_1	7 transmembrane receptor (rhodo...
	CDD 249497	pfam00001	7tm_1	7 transmembrane receptor (rhodo...
	CDD 249497	pfam00001	7tm_1	7 transmembrane receptor (rhodo...
	CDD 249497	pfam00001	7tm_1	7 transmembrane receptor (rhodo...
	CDD 249497	pfam00001	7tm_1	7 transmembrane receptor (rhodo...
	CDD 249497	pfam00001	7tm_1	7 transmembrane receptor (rhodo...
	CDD 249497	pfam00001	7tm_1	7 transmembrane receptor (rhodo...
	CDD 249497	pfam00001	7tm_1	7 transmembrane receptor (rhodo...
	CDD 249498	pfam00002	7tm_2	7 transmembrane receptor (Secre...
	CDD 249498	pfam00002	7tm_2	7 transmembrane receptor (Secre...
	CDD 249498	pfam00002	7tm_2	7 transmembrane receptor (Secre...
	CDD 249498	pfam00002	7tm_2	7 transmembrane receptor (Secre...
	CDD 249498	pfam00002	7tm_2	7 transmembrane receptor (Secre...
	CDD 249498	pfam00002	7tm_2	7 transmembrane receptor (Secre...
	CDD 249498	pfam00002	7tm_2	7 transmembrane receptor (Secre...
	CDD 249498	pfam00002	7tm_2	7 transmembrane receptor (Secre...
	CDD 249498	pfam00002	7tm_2	7 transmembrane receptor (Secre...
	CDD 249498	pfam00002	7tm_2	7 transmembrane receptor (Secre...
	CDD 249498	pfam00002	7tm_2	7 transmembrane receptor (Secre...
	CDD 249498	pfam00002	7tm_2	7 transmembrane receptor (Secre...
	CDD 249498	pfam00002	7tm_2	7 transmembrane receptor (Secre...
	CDD 249499	pfam00003	7tm_3	7 transmembrane sweet-taste rec...
	CDD 249499	pfam00003	7tm_3	7 transmembrane sweet-taste rec...
	CDD 249499	pfam00003	7tm_3	7 transmembrane sweet-taste rec...
	CDD 249499	pfam00003	7tm_3	7 transmembrane sweet-taste rec...
	CDD 249499	pfam00003	7tm_3	7 transmembrane sweet-taste rec...
	CDD 249499	pfam00003	7tm_3	7 transmembrane sweet-taste rec...
	CDD 249499	pfam00003	7tm_3	7 transmembrane sweet-taste rec...
	CDD 249499	pfam00003	7tm_3	7 transmembrane sweet-taste rec...
	CDD 249499	pfam00003	7tm_3	7 transmembrane sweet-taste rec...
	CDD 249499	pfam00003	7tm_3	7 transmembrane sweet-taste rec...
	CDD 249499	pfam00003	7tm_3	7 transmembrane sweet-taste rec...
	CDD 249500	pfam00004	AAA	ATPase family associated with var...
	CDD 249500	pfam00004	AAA	ATPase family associated with var...
	CDD 249500	pfam00004	AAA	ATPase family associated with var...
	CDD 249500	pfam00004	AAA	ATPase family associated with var...
	CDD 249500	pfam00004	AAA	ATPase family associated with var...
	CDD 249500	pfam00004	AAA	ATPase family associated with var...
	CDD 249500	pfam00004	AAA	ATPase family associated with var...
	CDD 249500	pfam00004	AAA	ATPase family associated with var...
	CDD 249500	pfam00004	AAA	ATPase family associated with var...
	CDD 249500	pfam00004	AAA	ATPase family associated with var...
	CDD 249500	pfam00004	AAA	ATPase family associated with var...
	CDD 249500	pfam00004	AAA	ATPase family associated with var...
	CDD 249500	pfam00004	AAA	ATPase family associated with var...
	CDD 249500	pfam00004	AAA	ATPase family associated with var...
	CDD 249500	pfam00004	AAA	ATPase family associated with var...
	CDD 249500	pfam00004	AAA	ATPase family associated with var...
	CDD 249500	pfam00004	AAA	ATPase family associated with var...
	CDD 249500	pfam00004	AAA	ATPase family associated with var...
	CDD 249500	pfam00004	AAA	ATPase family associated with var...
	CDD 249500	pfam00004	AAA	ATPase family associated with var...
	CDD 249500	pfam00004	AAA	ATPase family associated with var...
	CDD 249500	pfam00004	AAA	ATPase family associated with var...
	CDD 249500	pfam00004	AAA	ATPase family associated with var...
	CDD 249500	pfam00004	AAA	ATPase family associated with var...
	CDD 249500	pfam00004	AAA	ATPase family associated with var...
	CDD 249500	pfam00004	AAA	ATPase family associated with var...
	CDD 249500	pfam00004	AAA	ATPase family associated with var...
	CDD 249500	pfam00004	AAA	ATPase family associated with var...
	CDD 249500	pfam00004	AAA	ATPase family associated with var...
	CDD 249500	pfam00004	AAA	ATPase family associated with var...
	CDD 249500	pfam00004	AAA	ATPase family associated with var...
	CDD 249500	pfam00004	AAA	ATPase family associated with var...
	CDD 249501	pfam00005	ABC_tran	ABC transporter. ABC transp...
	CDD 249501	pfam00005	ABC_tran	ABC transporter. ABC transp...
	CDD 249501	pfam00005	ABC_tran	ABC transporter. ABC transp...
	CDD 249501	pfam00005	ABC_tran	ABC transporter. ABC transp...
	CDD 249501	pfam00005	ABC_tran	ABC transporter. ABC transp...
	CDD 249501	pfam00005	ABC_tran	ABC transporter. ABC transp...
	CDD 249501	pfam00005	ABC_tran	ABC transporter. ABC transp...
	CDD 249501	pfam00005	ABC_tran	ABC transporter. ABC transp...
	CDD 249501	pfam00005	ABC_tran	ABC transporter. ABC transp...
	CDD 249501	pfam00005	ABC_tran	ABC transporter. ABC transp...
	CDD 249501	pfam00005	ABC_tran	ABC transporter. ABC transp...
	CDD 249501	pfam00005	ABC_tran	ABC transporter. ABC transp...
	CDD 249501	pfam00005	ABC_tran	ABC transporter. ABC transp...
	CDD 249501	pfam00005	ABC_tran	ABC transporter. ABC transp...
	CDD 249501	pfam00005	ABC_tran	ABC transporter. ABC transp...
	CDD 249501	pfam00005	ABC_tran	ABC transporter. ABC transp...
	CDD 249501	pfam00005	ABC_tran	ABC transporter. ABC transp...
	CDD 249501	pfam00005	ABC_tran	ABC transporter. ABC transp...
	CDD 249501	pfam00005	ABC_tran	ABC transporter. ABC transp...
	CDD 249501	pfam00005	ABC_tran	ABC transporter. ABC transp...
	CDD 249501	pfam00005	ABC_tran	ABC transporter. ABC transp...
	CDD 249501	pfam00005	ABC_tran	ABC transporter. ABC transp...
	CDD 249501	pfam00005	ABC_tran	ABC transporter. ABC transp...
	CDD 249501	pfam00005	ABC_tran	ABC transporter. ABC transp...
	CDD 249501	pfam00005	ABC_tran	ABC transporter. ABC transp...
	CDD 249501	pfam00005	ABC_tran	ABC transporter. ABC transp...
	CDD 249501	pfam00005	ABC_tran	ABC transporter. ABC transp...
	CDD 249501	pfam00005	ABC_tran	ABC transporter. ABC transp...
	CDD 249501	pfam00005	ABC_tran	ABC transporter. ABC transp...
	CDD 249501	pfam00005	ABC_tran	ABC transporter. ABC transp...
	CDD 249501	pfam00005	ABC_tran	ABC transporter. ABC transp...
	CDD 249501	pfam00005	ABC_tran	ABC transporter. ABC transp...
	CDD 249501	pfam00005	ABC_tran	ABC transporter. ABC transp...
	CDD 249501	pfam00005	ABC_tran	ABC transporter. ABC transp...
	CDD 249501	pfam00005	ABC_tran	ABC transporter. ABC transp...
	CDD 249501	pfam00005	ABC_tran	ABC transporter. ABC transp...
	CDD 249501	pfam00005	ABC_tran	ABC transporter. ABC transp...
	CDD 249501	pfam00005	ABC_tran	ABC transporter. ABC transp...
	CDD 249501	pfam00005	ABC_tran	ABC transporter. ABC transp...
	CDD 249501	pfam00005	ABC_tran	ABC transporter. ABC transp...
	CDD 249501	pfam00005	ABC_tran	ABC transporter. ABC transp...
	CDD 249501	pfam00005	ABC_tran	ABC transporter. ABC transp...
	CDD 249501	pfam00005	ABC_tran	ABC transporter. ABC transp...
	CDD 249501	pfam00005	ABC_tran	ABC transporter. ABC transp...
	CDD 249501	pfam00005	ABC_tran	ABC transporter. ABC transp...
	CDD 249501	pfam00005	ABC_tran	ABC transporter. ABC transp...
	CDD 249501	pfam00005	ABC_tran	ABC transporter. ABC transp...
	CDD 249501	pfam00005	ABC_tran	ABC transporter. ABC transp...
	CDD 249501	pfam00005	ABC_tran	ABC transporter. ABC transp...
	CDD 249501	pfam00005	ABC_tran	ABC transporter. ABC transp...
	CDD 249501	pfam00005	ABC_tran	ABC transporter. ABC transp...
	CDD 249501	pfam00005	ABC_tran	ABC transporter. ABC transp...
	CDD 249501	pfam00005	ABC_tran	ABC transporter. ABC transp...
	CDD 249501	pfam00005	ABC_tran	ABC transporter. ABC transp...
	CDD 249501	pfam00005	ABC_tran	ABC transporter. ABC transp...
	CDD 249501	pfam00005	ABC_tran	ABC transporter. ABC transp...
	CDD 249501	pfam00005	ABC_tran	ABC transporter. ABC transp...
	CDD 249501	pfam00005	ABC_tran	ABC transporter. ABC transp...
	CDD 249501	pfam00005	ABC_tran	ABC transporter. ABC transp...
	CDD 249501	pfam00005	ABC_tran	ABC transporter. ABC transp...
	CDD 249501	pfam00005	ABC_tran	ABC transporter. ABC transp...
	CDD 249501	pfam00005	ABC_tran	ABC transporter. ABC transp...
	CDD 249501	pfam00005	ABC_tran	ABC transporter. ABC transp...
	CDD 249501	pfam00005	ABC_tran	ABC transporter. ABC transp...
	CDD 249502	pfam00006	ATP-synt_ab	ATP synthase alpha/beta f...
	CDD 249502	pfam00006	ATP-synt_ab	ATP synthase alpha/beta f...
	CDD 249502	pfam00006	ATP-synt_ab	ATP synthase alpha/beta f...
	CDD 249502	pfam00006	ATP-synt_ab	ATP synthase alpha/beta f...
	CDD 249503	pfam00008	EGF	EGF-like domain. There is no cle...
	CDD 249503	pfam00008	EGF	EGF-like domain. There is no cle...
	CDD 249503	pfam00008	EGF	EGF-like domain. There is no cle...
	CDD 249503	pfam00008	EGF	EGF-like domain. There is no cle...
	CDD 249504	pfam00009	GTP_EFTU	Elongation factor Tu GTP bin...
	CDD 249504	pfam00009	GTP_EFTU	Elongation factor Tu GTP bin...
	CDD 249504	pfam00009	GTP_EFTU	Elongation factor Tu GTP bin...
	CDD 249504	pfam00009	GTP_EFTU	Elongation factor Tu GTP bin...
	CDD 249504	pfam00009	GTP_EFTU	Elongation factor Tu GTP bin...
	CDD 249504	pfam00009	GTP_EFTU	Elongation factor Tu GTP bin...
	CDD 249504	pfam00009	GTP_EFTU	Elongation factor Tu GTP bin...
	CDD 249504	pfam00009	GTP_EFTU	Elongation factor Tu GTP bin...
	CDD 249504	pfam00009	GTP_EFTU	Elongation factor Tu GTP bin...
	CDD 249504	pfam00009	GTP_EFTU	Elongation factor Tu GTP bin...
	CDD 249504	pfam00009	GTP_EFTU	Elongation factor Tu GTP bin...
	CDD 249504	pfam00009	GTP_EFTU	Elongation factor Tu GTP bin...
	CDD 249504	pfam00009	GTP_EFTU	Elongation factor Tu GTP bin...
	CDD 249504	pfam00009	GTP_EFTU	Elongation factor Tu GTP bin...
	CDD 249504	pfam00009	GTP_EFTU	Elongation factor Tu GTP bin...
	CDD 249504	pfam00009	GTP_EFTU	Elongation factor Tu GTP bin...
	CDD 249504	pfam00009	GTP_EFTU	Elongation factor Tu GTP bin...
	CDD 249504	pfam00009	GTP_EFTU	Elongation factor Tu GTP bin...
	CDD 249505	pfam00010	HLH	Helix-loop-helix DNA-binding domain
	CDD 249505	pfam00010	HLH	Helix-loop-helix DNA-binding domain
	CDD 249505	pfam00010	HLH	Helix-loop-helix DNA-binding domain
	CDD 249505	pfam00010	HLH	Helix-loop-helix DNA-binding domain
	CDD 249505	pfam00010	HLH	Helix-loop-helix DNA-binding domain
	CDD 249505	pfam00010	HLH	Helix-loop-helix DNA-binding domain
	CDD 249505	pfam00010	HLH	Helix-loop-helix DNA-binding domain
	CDD 249505	pfam00010	HLH	Helix-loop-helix DNA-binding domain
	CDD 249505	pfam00010	HLH	Helix-loop-helix DNA-binding domain
	CDD 249505	pfam00010	HLH	Helix-loop-helix DNA-binding domain
	CDD 249505	pfam00010	HLH	Helix-loop-helix DNA-binding domain
	CDD 249505	pfam00010	HLH	Helix-loop-helix DNA-binding domain
	CDD 249505	pfam00010	HLH	Helix-loop-helix DNA-binding domain
	CDD 249505	pfam00010	HLH	Helix-loop-helix DNA-binding domain
	CDD 249505	pfam00010	HLH	Helix-loop-helix DNA-binding domain
	CDD 249505	pfam00010	HLH	Helix-loop-helix DNA-binding domain
	CDD 249505	pfam00010	HLH	Helix-loop-helix DNA-binding domain
	CDD 249505	pfam00010	HLH	Helix-loop-helix DNA-binding domain
	CDD 249505	pfam00010	HLH	Helix-loop-helix DNA-binding domain
	CDD 249505	pfam00010	HLH	Helix-loop-helix DNA-binding domain
	CDD 249505	pfam00010	HLH	Helix-loop-helix DNA-binding domain
	CDD 249506	pfam00011	HSP20	Hsp20/alpha crystallin family
	CDD 249506	pfam00011	HSP20	Hsp20/alpha crystallin family
	CDD 249506	pfam00011	HSP20	Hsp20/alpha crystallin family
	CDD 249506	pfam00011	HSP20	Hsp20/alpha crystallin family
	CDD 249506	pfam00011	HSP20	Hsp20/alpha crystallin family
	CDD 249507	pfam00012	HSP70	Hsp70 protein. Hsp70 chaperone...
	CDD 249507	pfam00012	HSP70	Hsp70 protein. Hsp70 chaperone...
	CDD 249507	pfam00012	HSP70	Hsp70 protein. Hsp70 chaperone...
	CDD 249507	pfam00012	HSP70	Hsp70 protein. Hsp70 chaperone...
	CDD 249507	pfam00012	HSP70	Hsp70 protein. Hsp70 chaperone...
	CDD 249507	pfam00012	HSP70	Hsp70 protein. Hsp70 chaperone...
	CDD 249507	pfam00012	HSP70	Hsp70 protein. Hsp70 chaperone...
	CDD 249507	pfam00012	HSP70	Hsp70 protein. Hsp70 chaperone...
	CDD 249507	pfam00012	HSP70	Hsp70 protein. Hsp70 chaperone...
	CDD 249508	pfam00013	KH_1	KH domain. KH motifs bind RNA i...
	CDD 249508	pfam00013	KH_1	KH domain. KH motifs bind RNA i...
	CDD 249508	pfam00013	KH_1	KH domain. KH motifs bind RNA i...
	CDD 249508	pfam00013	KH_1	KH domain. KH motifs bind RNA i...
	CDD 249508	pfam00013	KH_1	KH domain. KH motifs bind RNA i...
	CDD 249508	pfam00013	KH_1	KH domain. KH motifs bind RNA i...
	CDD 249508	pfam00013	KH_1	KH domain. KH motifs bind RNA i...
	CDD 249508	pfam00013	KH_1	KH domain. KH motifs bind RNA i...
	CDD 249508	pfam00013	KH_1	KH domain. KH motifs bind RNA i...
	CDD 249508	pfam00013	KH_1	KH domain. KH motifs bind RNA i...
	CDD 249508	pfam00013	KH_1	KH domain. KH motifs bind RNA i...
	CDD 249508	pfam00013	KH_1	KH domain. KH motifs bind RNA i...
	CDD 249508	pfam00013	KH_1	KH domain. KH motifs bind RNA i...
	CDD 249508	pfam00013	KH_1	KH domain. KH motifs bind RNA i...
	CDD 249509	pfam00014	Kunitz_BPTI	Kunitz/Bovine pancreatic ...
	CDD 249509	pfam00014	Kunitz_BPTI	Kunitz/Bovine pancreatic ...
	CDD 249511	pfam00017	SH2	SH2 domain
	CDD 249511	pfam00017	SH2	SH2 domain
	CDD 249511	pfam00017	SH2	SH2 domain
	CDD 249511	pfam00017	SH2	SH2 domain
	CDD 249511	pfam00017	SH2	SH2 domain
	CDD 249511	pfam00017	SH2	SH2 domain
	CDD 249511	pfam00017	SH2	SH2 domain
	CDD 249511	pfam00017	SH2	SH2 domain
	CDD 249511	pfam00017	SH2	SH2 domain
	CDD 249511	pfam00017	SH2	SH2 domain
	CDD 249511	pfam00017	SH2	SH2 domain
	CDD 249511	pfam00017	SH2	SH2 domain
	CDD 249511	pfam00017	SH2	SH2 domain
	CDD 249511	pfam00017	SH2	SH2 domain
	CDD 249511	pfam00017	SH2	SH2 domain
	CDD 249511	pfam00017	SH2	SH2 domain
	CDD 249511	pfam00017	SH2	SH2 domain
	CDD 249511	pfam00017	SH2	SH2 domain
	CDD 249511	pfam00017	SH2	SH2 domain
	CDD 249512	pfam00018	SH3_1	SH3 domain. SH3 (Src homology ...
	CDD 249512	pfam00018	SH3_1	SH3 domain. SH3 (Src homology ...
	CDD 249512	pfam00018	SH3_1	SH3 domain. SH3 (Src homology ...
	CDD 249512	pfam00018	SH3_1	SH3 domain. SH3 (Src homology ...
	CDD 249512	pfam00018	SH3_1	SH3 domain. SH3 (Src homology ...
	CDD 249512	pfam00018	SH3_1	SH3 domain. SH3 (Src homology ...
	CDD 249512	pfam00018	SH3_1	SH3 domain. SH3 (Src homology ...
	CDD 249512	pfam00018	SH3_1	SH3 domain. SH3 (Src homology ...
	CDD 249512	pfam00018	SH3_1	SH3 domain. SH3 (Src homology ...
	CDD 249512	pfam00018	SH3_1	SH3 domain. SH3 (Src homology ...
	CDD 249512	pfam00018	SH3_1	SH3 domain. SH3 (Src homology ...
	CDD 249512	pfam00018	SH3_1	SH3 domain. SH3 (Src homology ...
	CDD 249512	pfam00018	SH3_1	SH3 domain. SH3 (Src homology ...
	CDD 249512	pfam00018	SH3_1	SH3 domain. SH3 (Src homology ...
	CDD 249512	pfam00018	SH3_1	SH3 domain. SH3 (Src homology ...
	CDD 249512	pfam00018	SH3_1	SH3 domain. SH3 (Src homology ...
	CDD 249512	pfam00018	SH3_1	SH3 domain. SH3 (Src homology ...
	CDD 249512	pfam00018	SH3_1	SH3 domain. SH3 (Src homology ...
	CDD 249512	pfam00018	SH3_1	SH3 domain. SH3 (Src homology ...
	CDD 249512	pfam00018	SH3_1	SH3 domain. SH3 (Src homology ...
	CDD 249512	pfam00018	SH3_1	SH3 domain. SH3 (Src homology ...
	CDD 249512	pfam00018	SH3_1	SH3 domain. SH3 (Src homology ...
	CDD 249512	pfam00018	SH3_1	SH3 domain. SH3 (Src homology ...
	CDD 249512	pfam00018	SH3_1	SH3 domain. SH3 (Src homology ...
	CDD 249512	pfam00018	SH3_1	SH3 domain. SH3 (Src homology ...
	CDD 249512	pfam00018	SH3_1	SH3 domain. SH3 (Src homology ...
	CDD 249512	pfam00018	SH3_1	SH3 domain. SH3 (Src homology ...
	CDD 249512	pfam00018	SH3_1	SH3 domain. SH3 (Src homology ...
	CDD 249512	pfam00018	SH3_1	SH3 domain. SH3 (Src homology ...
	CDD 249512	pfam00018	SH3_1	SH3 domain. SH3 (Src homology ...
	CDD 249512	pfam00018	SH3_1	SH3 domain. SH3 (Src homology ...
	CDD 249512	pfam00018	SH3_1	SH3 domain. SH3 (Src homology ...
	CDD 249512	pfam00018	SH3_1	SH3 domain. SH3 (Src homology ...
	CDD 249512	pfam00018	SH3_1	SH3 domain. SH3 (Src homology ...
	CDD 249512	pfam00018	SH3_1	SH3 domain. SH3 (Src homology ...
	CDD 249512	pfam00018	SH3_1	SH3 domain. SH3 (Src homology ...
	CDD 249512	pfam00018	SH3_1	SH3 domain. SH3 (Src homology ...
	CDD 249512	pfam00018	SH3_1	SH3 domain. SH3 (Src homology ...
	CDD 249512	pfam00018	SH3_1	SH3 domain. SH3 (Src homology ...
	CDD 249513	pfam00019	TGF_beta	Transforming growth factor b...
	CDD 249513	pfam00019	TGF_beta	Transforming growth factor b...
	CDD 249513	pfam00019	TGF_beta	Transforming growth factor b...
	CDD 249513	pfam00019	TGF_beta	Transforming growth factor b...
	CDD 249516	pfam00022	Actin	Actin
	CDD 249516	pfam00022	Actin	Actin
	CDD 249516	pfam00022	Actin	Actin
	CDD 249516	pfam00022	Actin	Actin
	CDD 249516	pfam00022	Actin	Actin
	CDD 249516	pfam00022	Actin	Actin
	CDD 249516	pfam00022	Actin	Actin
	CDD 249516	pfam00022	Actin	Actin
	CDD 249516	pfam00022	Actin	Actin
	CDD 249516	pfam00022	Actin	Actin
	CDD 249516	pfam00022	Actin	Actin
	CDD 249516	pfam00022	Actin	Actin
	CDD 249517	pfam00023	Ank	Ankyrin repeat. Ankyrins are mul...
	CDD 249517	pfam00023	Ank	Ankyrin repeat. Ankyrins are mul...
	CDD 249517	pfam00023	Ank	Ankyrin repeat. Ankyrins are mul...
	CDD 249517	pfam00023	Ank	Ankyrin repeat. Ankyrins are mul...
	CDD 249517	pfam00023	Ank	Ankyrin repeat. Ankyrins are mul...
	CDD 249517	pfam00023	Ank	Ankyrin repeat. Ankyrins are mul...
	CDD 249517	pfam00023	Ank	Ankyrin repeat. Ankyrins are mul...
	CDD 249517	pfam00023	Ank	Ankyrin repeat. Ankyrins are mul...
	CDD 249517	pfam00023	Ank	Ankyrin repeat. Ankyrins are mul...
	CDD 249517	pfam00023	Ank	Ankyrin repeat. Ankyrins are mul...
	CDD 249517	pfam00023	Ank	Ankyrin repeat. Ankyrins are mul...
	CDD 249517	pfam00023	Ank	Ankyrin repeat. Ankyrins are mul...
	CDD 249517	pfam00023	Ank	Ankyrin repeat. Ankyrins are mul...
	CDD 249517	pfam00023	Ank	Ankyrin repeat. Ankyrins are mul...
	CDD 249517	pfam00023	Ank	Ankyrin repeat. Ankyrins are mul...
	CDD 249517	pfam00023	Ank	Ankyrin repeat. Ankyrins are mul...
	CDD 249517	pfam00023	Ank	Ankyrin repeat. Ankyrins are mul...
	CDD 249517	pfam00023	Ank	Ankyrin repeat. Ankyrins are mul...
	CDD 249517	pfam00023	Ank	Ankyrin repeat. Ankyrins are mul...
	CDD 249517	pfam00023	Ank	Ankyrin repeat. Ankyrins are mul...
	CDD 249517	pfam00023	Ank	Ankyrin repeat. Ankyrins are mul...
	CDD 249517	pfam00023	Ank	Ankyrin repeat. Ankyrins are mul...
	CDD 249517	pfam00023	Ank	Ankyrin repeat. Ankyrins are mul...
	CDD 249517	pfam00023	Ank	Ankyrin repeat. Ankyrins are mul...
	CDD 249517	pfam00023	Ank	Ankyrin repeat. Ankyrins are mul...
	CDD 249517	pfam00023	Ank	Ankyrin repeat. Ankyrins are mul...
	CDD 249517	pfam00023	Ank	Ankyrin repeat. Ankyrins are mul...
	CDD 249517	pfam00023	Ank	Ankyrin repeat. Ankyrins are mul...
	CDD 249517	pfam00023	Ank	Ankyrin repeat. Ankyrins are mul...
	CDD 249517	pfam00023	Ank	Ankyrin repeat. Ankyrins are mul...
	CDD 249517	pfam00023	Ank	Ankyrin repeat. Ankyrins are mul...
	CDD 249517	pfam00023	Ank	Ankyrin repeat. Ankyrins are mul...
	CDD 249517	pfam00023	Ank	Ankyrin repeat. Ankyrins are mul...
	CDD 249517	pfam00023	Ank	Ankyrin repeat. Ankyrins are mul...
	CDD 249517	pfam00023	Ank	Ankyrin repeat. Ankyrins are mul...
	CDD 249517	pfam00023	Ank	Ankyrin repeat. Ankyrins are mul...
	CDD 249517	pfam00023	Ank	Ankyrin repeat. Ankyrins are mul...
	CDD 249517	pfam00023	Ank	Ankyrin repeat. Ankyrins are mul...
	CDD 249517	pfam00023	Ank	Ankyrin repeat. Ankyrins are mul...
	CDD 249517	pfam00023	Ank	Ankyrin repeat. Ankyrins are mul...
	CDD 249517	pfam00023	Ank	Ankyrin repeat. Ankyrins are mul...
	CDD 249517	pfam00023	Ank	Ankyrin repeat. Ankyrins are mul...
	CDD 249517	pfam00023	Ank	Ankyrin repeat. Ankyrins are mul...
	CDD 249517	pfam00023	Ank	Ankyrin repeat. Ankyrins are mul...
	CDD 249517	pfam00023	Ank	Ankyrin repeat. Ankyrins are mul...
	CDD 249517	pfam00023	Ank	Ankyrin repeat. Ankyrins are mul...
	CDD 249517	pfam00023	Ank	Ankyrin repeat. Ankyrins are mul...
	CDD 249517	pfam00023	Ank	Ankyrin repeat. Ankyrins are mul...
	CDD 249517	pfam00023	Ank	Ankyrin repeat. Ankyrins are mul...
	CDD 249517	pfam00023	Ank	Ankyrin repeat. Ankyrins are mul...
	CDD 249517	pfam00023	Ank	Ankyrin repeat. Ankyrins are mul...
	CDD 249518	pfam00024	PAN_1	PAN domain. The PAN domain con...
	CDD 249518	pfam00024	PAN_1	PAN domain. The PAN domain con...
	CDD 249518	pfam00024	PAN_1	PAN domain. The PAN domain con...
	CDD 249518	pfam00024	PAN_1	PAN domain. The PAN domain con...
	CDD 249518	pfam00024	PAN_1	PAN domain. The PAN domain con...
	CDD 249518	pfam00024	PAN_1	PAN domain. The PAN domain con...
	CDD 249518	pfam00024	PAN_1	PAN domain. The PAN domain con...
	CDD 249519	pfam00025	Arf	ADP-ribosylation factor family. ...
	CDD 249519	pfam00025	Arf	ADP-ribosylation factor family. ...
	CDD 249519	pfam00025	Arf	ADP-ribosylation factor family. ...
	CDD 249519	pfam00025	Arf	ADP-ribosylation factor family. ...
	CDD 249519	pfam00025	Arf	ADP-ribosylation factor family. ...
	CDD 249519	pfam00025	Arf	ADP-ribosylation factor family. ...
	CDD 249519	pfam00025	Arf	ADP-ribosylation factor family. ...
	CDD 249519	pfam00025	Arf	ADP-ribosylation factor family. ...
	CDD 249519	pfam00025	Arf	ADP-ribosylation factor family. ...
	CDD 249519	pfam00025	Arf	ADP-ribosylation factor family. ...
	CDD 249519	pfam00025	Arf	ADP-ribosylation factor family. ...
	CDD 249519	pfam00025	Arf	ADP-ribosylation factor family. ...
	CDD 249519	pfam00025	Arf	ADP-ribosylation factor family. ...
	CDD 249519	pfam00025	Arf	ADP-ribosylation factor family. ...
	CDD 249519	pfam00025	Arf	ADP-ribosylation factor family. ...
	CDD 249519	pfam00025	Arf	ADP-ribosylation factor family. ...
	CDD 249519	pfam00025	Arf	ADP-ribosylation factor family. ...
	CDD 249519	pfam00025	Arf	ADP-ribosylation factor family. ...
	CDD 249519	pfam00025	Arf	ADP-ribosylation factor family. ...
	CDD 249519	pfam00025	Arf	ADP-ribosylation factor family. ...
	CDD 249519	pfam00025	Arf	ADP-ribosylation factor family. ...
	CDD 249519	pfam00025	Arf	ADP-ribosylation factor family. ...
	CDD 249519	pfam00025	Arf	ADP-ribosylation factor family. ...
	CDD 249519	pfam00025	Arf	ADP-ribosylation factor family. ...
	CDD 249519	pfam00025	Arf	ADP-ribosylation factor family. ...
	CDD 249519	pfam00025	Arf	ADP-ribosylation factor family. ...
	CDD 249519	pfam00025	Arf	ADP-ribosylation factor family. ...
	CDD 249519	pfam00025	Arf	ADP-ribosylation factor family. ...
	CDD 249519	pfam00025	Arf	ADP-ribosylation factor family. ...
	CDD 249519	pfam00025	Arf	ADP-ribosylation factor family. ...
	CDD 249519	pfam00025	Arf	ADP-ribosylation factor family. ...
	CDD 249519	pfam00025	Arf	ADP-ribosylation factor family. ...
	CDD 249519	pfam00025	Arf	ADP-ribosylation factor family. ...
	CDD 249519	pfam00025	Arf	ADP-ribosylation factor family. ...
	CDD 249519	pfam00025	Arf	ADP-ribosylation factor family. ...
	CDD 249519	pfam00025	Arf	ADP-ribosylation factor family. ...
	CDD 249519	pfam00025	Arf	ADP-ribosylation factor family. ...
	CDD 249519	pfam00025	Arf	ADP-ribosylation factor family. ...
	CDD 249519	pfam00025	Arf	ADP-ribosylation factor family. ...
	CDD 249519	pfam00025	Arf	ADP-ribosylation factor family. ...
	CDD 249519	pfam00025	Arf	ADP-ribosylation factor family. ...
	CDD 249519	pfam00025	Arf	ADP-ribosylation factor family. ...
	CDD 249519	pfam00025	Arf	ADP-ribosylation factor family. ...
	CDD 249519	pfam00025	Arf	ADP-ribosylation factor family. ...
	CDD 249520	pfam00026	Asp	Eukaryotic aspartyl protease. As...
	CDD 249520	pfam00026	Asp	Eukaryotic aspartyl protease. As...
	CDD 249521	pfam00027	cNMP_binding	Cyclic nucleotide-bindin...
	CDD 249521	pfam00027	cNMP_binding	Cyclic nucleotide-bindin...
	CDD 249521	pfam00027	cNMP_binding	Cyclic nucleotide-bindin...
	CDD 249521	pfam00027	cNMP_binding	Cyclic nucleotide-bindin...
	CDD 249521	pfam00027	cNMP_binding	Cyclic nucleotide-bindin...
	CDD 249521	pfam00027	cNMP_binding	Cyclic nucleotide-bindin...
	CDD 249521	pfam00027	cNMP_binding	Cyclic nucleotide-bindin...
	CDD 249521	pfam00027	cNMP_binding	Cyclic nucleotide-bindin...
	CDD 249521	pfam00027	cNMP_binding	Cyclic nucleotide-bindin...
	CDD 249521	pfam00027	cNMP_binding	Cyclic nucleotide-bindin...
	CDD 249521	pfam00027	cNMP_binding	Cyclic nucleotide-bindin...
	CDD 249522	pfam00028	Cadherin	Cadherin domain
	CDD 249522	pfam00028	Cadherin	Cadherin domain
	CDD 249522	pfam00028	Cadherin	Cadherin domain
	CDD 249522	pfam00028	Cadherin	Cadherin domain
	CDD 249522	pfam00028	Cadherin	Cadherin domain
	CDD 249522	pfam00028	Cadherin	Cadherin domain
	CDD 249522	pfam00028	Cadherin	Cadherin domain
	CDD 249522	pfam00028	Cadherin	Cadherin domain
	CDD 249522	pfam00028	Cadherin	Cadherin domain
	CDD 249522	pfam00028	Cadherin	Cadherin domain
	CDD 249522	pfam00028	Cadherin	Cadherin domain
	CDD 249522	pfam00028	Cadherin	Cadherin domain
	CDD 249522	pfam00028	Cadherin	Cadherin domain
	CDD 249522	pfam00028	Cadherin	Cadherin domain
	CDD 249522	pfam00028	Cadherin	Cadherin domain
	CDD 249522	pfam00028	Cadherin	Cadherin domain
	CDD 249524	pfam00031	Cystatin	Cystatin domain. Very diver...
	CDD 249524	pfam00031	Cystatin	Cystatin domain. Very diver...
	CDD 249527	pfam00034	Cytochrom_C	Cytochrome c. The Pfam e...
	CDD 249528	pfam00035	dsrm	Double-stranded RNA binding moti...
	CDD 249528	pfam00035	dsrm	Double-stranded RNA binding moti...
	CDD 249528	pfam00035	dsrm	Double-stranded RNA binding moti...
	CDD 249528	pfam00035	dsrm	Double-stranded RNA binding moti...
	CDD 249528	pfam00035	dsrm	Double-stranded RNA binding moti...
	CDD 249528	pfam00035	dsrm	Double-stranded RNA binding moti...
	CDD 249528	pfam00035	dsrm	Double-stranded RNA binding moti...
	CDD 249529	pfam00036	EF-hand_1	EF hand. The EF-hands can ...
	CDD 249529	pfam00036	EF-hand_1	EF hand. The EF-hands can ...
	CDD 249529	pfam00036	EF-hand_1	EF hand. The EF-hands can ...
	CDD 249530	pfam00037	Fer4	4Fe-4S binding domain. Superfam...
	CDD 249530	pfam00037	Fer4	4Fe-4S binding domain. Superfam...
	CDD 249533	pfam00041	fn3	Fibronectin type III domain
	CDD 249533	pfam00041	fn3	Fibronectin type III domain
	CDD 249533	pfam00041	fn3	Fibronectin type III domain
	CDD 249533	pfam00041	fn3	Fibronectin type III domain
	CDD 249533	pfam00041	fn3	Fibronectin type III domain
	CDD 249533	pfam00041	fn3	Fibronectin type III domain
	CDD 249533	pfam00041	fn3	Fibronectin type III domain
	CDD 249533	pfam00041	fn3	Fibronectin type III domain
	CDD 249533	pfam00041	fn3	Fibronectin type III domain
	CDD 249533	pfam00041	fn3	Fibronectin type III domain
	CDD 249533	pfam00041	fn3	Fibronectin type III domain
	CDD 249533	pfam00041	fn3	Fibronectin type III domain
	CDD 249533	pfam00041	fn3	Fibronectin type III domain
	CDD 249533	pfam00041	fn3	Fibronectin type III domain
	CDD 249533	pfam00041	fn3	Fibronectin type III domain
	CDD 249533	pfam00041	fn3	Fibronectin type III domain
	CDD 249533	pfam00041	fn3	Fibronectin type III domain
	CDD 249533	pfam00041	fn3	Fibronectin type III domain
	CDD 249533	pfam00041	fn3	Fibronectin type III domain
	CDD 249533	pfam00041	fn3	Fibronectin type III domain
	CDD 249533	pfam00041	fn3	Fibronectin type III domain
	CDD 249533	pfam00041	fn3	Fibronectin type III domain
	CDD 249533	pfam00041	fn3	Fibronectin type III domain
	CDD 249533	pfam00041	fn3	Fibronectin type III domain
	CDD 249533	pfam00041	fn3	Fibronectin type III domain
	CDD 249533	pfam00041	fn3	Fibronectin type III domain
	CDD 249533	pfam00041	fn3	Fibronectin type III domain
	CDD 249533	pfam00041	fn3	Fibronectin type III domain
	CDD 249533	pfam00041	fn3	Fibronectin type III domain
	CDD 249533	pfam00041	fn3	Fibronectin type III domain
	CDD 249533	pfam00041	fn3	Fibronectin type III domain
	CDD 249533	pfam00041	fn3	Fibronectin type III domain
	CDD 249533	pfam00041	fn3	Fibronectin type III domain
	CDD 249533	pfam00041	fn3	Fibronectin type III domain
	CDD 249533	pfam00041	fn3	Fibronectin type III domain
	CDD 249533	pfam00041	fn3	Fibronectin type III domain
	CDD 249533	pfam00041	fn3	Fibronectin type III domain
	CDD 249533	pfam00041	fn3	Fibronectin type III domain
	CDD 249534	pfam00042	Globin	Globin
	CDD 249534	pfam00042	Globin	Globin
	CDD 249534	pfam00042	Globin	Globin
	CDD 249534	pfam00042	Globin	Globin
	CDD 249535	pfam00043	GST_C	Glutathione S-transferase
	CDD 249535	pfam00043	GST_C	Glutathione S-transferase
	CDD 249535	pfam00043	GST_C	Glutathione S-transferase
	CDD 249535	pfam00043	GST_C	Glutathione S-transferase
	CDD 249535	pfam00043	GST_C	Glutathione S-transferase
	CDD 249535	pfam00043	GST_C	Glutathione S-transferase
	CDD 249535	pfam00043	GST_C	Glutathione S-transferase
	CDD 249535	pfam00043	GST_C	Glutathione S-transferase
	CDD 249536	pfam00044	Gp_dh_N	Glyceraldehyde 3-phosphate de...
	CDD 249537	pfam00045	Hemopexin	Hemopexin. Hemopexin is a ...
	CDD 249537	pfam00045	Hemopexin	Hemopexin. Hemopexin is a ...
	CDD 249538	pfam00046	Homeobox	Homeobox domain
	CDD 249538	pfam00046	Homeobox	Homeobox domain
	CDD 249538	pfam00046	Homeobox	Homeobox domain
	CDD 249538	pfam00046	Homeobox	Homeobox domain
	CDD 249538	pfam00046	Homeobox	Homeobox domain
	CDD 249538	pfam00046	Homeobox	Homeobox domain
	CDD 249538	pfam00046	Homeobox	Homeobox domain
	CDD 249538	pfam00046	Homeobox	Homeobox domain
	CDD 249538	pfam00046	Homeobox	Homeobox domain
	CDD 249538	pfam00046	Homeobox	Homeobox domain
	CDD 249538	pfam00046	Homeobox	Homeobox domain
	CDD 249538	pfam00046	Homeobox	Homeobox domain
	CDD 249538	pfam00046	Homeobox	Homeobox domain
	CDD 249538	pfam00046	Homeobox	Homeobox domain
	CDD 249538	pfam00046	Homeobox	Homeobox domain
	CDD 249538	pfam00046	Homeobox	Homeobox domain
	CDD 249538	pfam00046	Homeobox	Homeobox domain
	CDD 249538	pfam00046	Homeobox	Homeobox domain
	CDD 249538	pfam00046	Homeobox	Homeobox domain
	CDD 249538	pfam00046	Homeobox	Homeobox domain
	CDD 249538	pfam00046	Homeobox	Homeobox domain
	CDD 249538	pfam00046	Homeobox	Homeobox domain
	CDD 249538	pfam00046	Homeobox	Homeobox domain
	CDD 249538	pfam00046	Homeobox	Homeobox domain
	CDD 249538	pfam00046	Homeobox	Homeobox domain
	CDD 249538	pfam00046	Homeobox	Homeobox domain
	CDD 249538	pfam00046	Homeobox	Homeobox domain
	CDD 249538	pfam00046	Homeobox	Homeobox domain
	CDD 249538	pfam00046	Homeobox	Homeobox domain
	CDD 249538	pfam00046	Homeobox	Homeobox domain
	CDD 249538	pfam00046	Homeobox	Homeobox domain
	CDD 249538	pfam00046	Homeobox	Homeobox domain
	CDD 249538	pfam00046	Homeobox	Homeobox domain
	CDD 249538	pfam00046	Homeobox	Homeobox domain
	CDD 249538	pfam00046	Homeobox	Homeobox domain
	CDD 249538	pfam00046	Homeobox	Homeobox domain
	CDD 249538	pfam00046	Homeobox	Homeobox domain
	CDD 249538	pfam00046	Homeobox	Homeobox domain
	CDD 249538	pfam00046	Homeobox	Homeobox domain
	CDD 249538	pfam00046	Homeobox	Homeobox domain
	CDD 249538	pfam00046	Homeobox	Homeobox domain
	CDD 249538	pfam00046	Homeobox	Homeobox domain
	CDD 249538	pfam00046	Homeobox	Homeobox domain
	CDD 249538	pfam00046	Homeobox	Homeobox domain
	CDD 249538	pfam00046	Homeobox	Homeobox domain
	CDD 249538	pfam00046	Homeobox	Homeobox domain
	CDD 249538	pfam00046	Homeobox	Homeobox domain
	CDD 249538	pfam00046	Homeobox	Homeobox domain
	CDD 249538	pfam00046	Homeobox	Homeobox domain
	CDD 249538	pfam00046	Homeobox	Homeobox domain
	CDD 249538	pfam00046	Homeobox	Homeobox domain
	CDD 249538	pfam00046	Homeobox	Homeobox domain
	CDD 249538	pfam00046	Homeobox	Homeobox domain
	CDD 249538	pfam00046	Homeobox	Homeobox domain
	CDD 249539	pfam00047	ig	Immunoglobulin domain. Members of...
	CDD 249539	pfam00047	ig	Immunoglobulin domain. Members of...
	CDD 249539	pfam00047	ig	Immunoglobulin domain. Members of...
	CDD 249539	pfam00047	ig	Immunoglobulin domain. Members of...
	CDD 249539	pfam00047	ig	Immunoglobulin domain. Members of...
	CDD 249539	pfam00047	ig	Immunoglobulin domain. Members of...
	CDD 249539	pfam00047	ig	Immunoglobulin domain. Members of...
	CDD 249539	pfam00047	ig	Immunoglobulin domain. Members of...
	CDD 249539	pfam00047	ig	Immunoglobulin domain. Members of...
	CDD 249539	pfam00047	ig	Immunoglobulin domain. Members of...
	CDD 249539	pfam00047	ig	Immunoglobulin domain. Members of...
	CDD 249539	pfam00047	ig	Immunoglobulin domain. Members of...
	CDD 249539	pfam00047	ig	Immunoglobulin domain. Members of...
	CDD 249539	pfam00047	ig	Immunoglobulin domain. Members of...
	CDD 249539	pfam00047	ig	Immunoglobulin domain. Members of...
	CDD 249539	pfam00047	ig	Immunoglobulin domain. Members of...
	CDD 249539	pfam00047	ig	Immunoglobulin domain. Members of...
	CDD 249539	pfam00047	ig	Immunoglobulin domain. Members of...
	CDD 249539	pfam00047	ig	Immunoglobulin domain. Members of...
	CDD 249539	pfam00047	ig	Immunoglobulin domain. Members of...
	CDD 249539	pfam00047	ig	Immunoglobulin domain. Members of...
	CDD 249539	pfam00047	ig	Immunoglobulin domain. Members of...
	CDD 249539	pfam00047	ig	Immunoglobulin domain. Members of...
	CDD 249539	pfam00047	ig	Immunoglobulin domain. Members of...
	CDD 249539	pfam00047	ig	Immunoglobulin domain. Members of...
	CDD 249539	pfam00047	ig	Immunoglobulin domain. Members of...
	CDD 249539	pfam00047	ig	Immunoglobulin domain. Members of...
	CDD 249539	pfam00047	ig	Immunoglobulin domain. Members of...
	CDD 249539	pfam00047	ig	Immunoglobulin domain. Members of...
	CDD 249539	pfam00047	ig	Immunoglobulin domain. Members of...
	CDD 249539	pfam00047	ig	Immunoglobulin domain. Members of...
	CDD 249539	pfam00047	ig	Immunoglobulin domain. Members of...
	CDD 249539	pfam00047	ig	Immunoglobulin domain. Members of...
	CDD 249539	pfam00047	ig	Immunoglobulin domain. Members of...
	CDD 249539	pfam00047	ig	Immunoglobulin domain. Members of...
	CDD 249539	pfam00047	ig	Immunoglobulin domain. Members of...
	CDD 249539	pfam00047	ig	Immunoglobulin domain. Members of...
	CDD 249539	pfam00047	ig	Immunoglobulin domain. Members of...
	CDD 249539	pfam00047	ig	Immunoglobulin domain. Members of...
	CDD 249539	pfam00047	ig	Immunoglobulin domain. Members of...
	CDD 249539	pfam00047	ig	Immunoglobulin domain. Members of...
	CDD 249539	pfam00047	ig	Immunoglobulin domain. Members of...
	CDD 249539	pfam00047	ig	Immunoglobulin domain. Members of...
	CDD 249539	pfam00047	ig	Immunoglobulin domain. Members of...
	CDD 249541	pfam00049	Insulin	Insulin/IGF/Relaxin family. ...
	CDD 249542	pfam00050	Kazal_1	Kazal-type serine protease in...
	CDD 249542	pfam00050	Kazal_1	Kazal-type serine protease in...
	CDD 249543	pfam00051	Kringle	Kringle domain. Kringle doma...
	CDD 249543	pfam00051	Kringle	Kringle domain. Kringle doma...
	CDD 249544	pfam00053	Laminin_EGF	Laminin EGF-like (Domains...
	CDD 249544	pfam00053	Laminin_EGF	Laminin EGF-like (Domains...
	CDD 249544	pfam00053	Laminin_EGF	Laminin EGF-like (Domains...
	CDD 249544	pfam00053	Laminin_EGF	Laminin EGF-like (Domains...
	CDD 249544	pfam00053	Laminin_EGF	Laminin EGF-like (Domains...
	CDD 249544	pfam00053	Laminin_EGF	Laminin EGF-like (Domains...
	CDD 249544	pfam00053	Laminin_EGF	Laminin EGF-like (Domains...
	CDD 249544	pfam00053	Laminin_EGF	Laminin EGF-like (Domains...
	CDD 249544	pfam00053	Laminin_EGF	Laminin EGF-like (Domains...
	CDD 249544	pfam00053	Laminin_EGF	Laminin EGF-like (Domains...
	CDD 249544	pfam00053	Laminin_EGF	Laminin EGF-like (Domains...
	CDD 249544	pfam00053	Laminin_EGF	Laminin EGF-like (Domains...
	CDD 249545	pfam00054	Laminin_G_1	Laminin G domain
	CDD 249545	pfam00054	Laminin_G_1	Laminin G domain
	CDD 249545	pfam00054	Laminin_G_1	Laminin G domain
	CDD 249545	pfam00054	Laminin_G_1	Laminin G domain
	CDD 249545	pfam00054	Laminin_G_1	Laminin G domain
	CDD 249545	pfam00054	Laminin_G_1	Laminin G domain
	CDD 249545	pfam00054	Laminin_G_1	Laminin G domain
	CDD 249545	pfam00054	Laminin_G_1	Laminin G domain
	CDD 249545	pfam00054	Laminin_G_1	Laminin G domain
	CDD 249545	pfam00054	Laminin_G_1	Laminin G domain
	CDD 249545	pfam00054	Laminin_G_1	Laminin G domain
	CDD 249545	pfam00054	Laminin_G_1	Laminin G domain
	CDD 249545	pfam00054	Laminin_G_1	Laminin G domain
	CDD 249545	pfam00054	Laminin_G_1	Laminin G domain
	CDD 249545	pfam00054	Laminin_G_1	Laminin G domain
	CDD 249545	pfam00054	Laminin_G_1	Laminin G domain
	CDD 249545	pfam00054	Laminin_G_1	Laminin G domain
	CDD 249546	pfam00055	Laminin_N	Laminin N-terminal (Domain VI)
	CDD 249546	pfam00055	Laminin_N	Laminin N-terminal (Domain VI)
	CDD 249546	pfam00055	Laminin_N	Laminin N-terminal (Domain VI)
	CDD 249546	pfam00055	Laminin_N	Laminin N-terminal (Domain VI)
	CDD 249546	pfam00055	Laminin_N	Laminin N-terminal (Domain VI)
	CDD 249547	pfam00056	Ldh_1_N	lactate/malate dehydrogenase
	CDD 249547	pfam00056	Ldh_1_N	lactate/malate dehydrogenase
	CDD 249548	pfam00057	Ldl_recept_a	Low-density lipoprotein ...
	CDD 249548	pfam00057	Ldl_recept_a	Low-density lipoprotein ...
	CDD 249548	pfam00057	Ldl_recept_a	Low-density lipoprotein ...
	CDD 249548	pfam00057	Ldl_recept_a	Low-density lipoprotein ...
	CDD 249548	pfam00057	Ldl_recept_a	Low-density lipoprotein ...
	CDD 249548	pfam00057	Ldl_recept_a	Low-density lipoprotein ...
	CDD 249548	pfam00057	Ldl_recept_a	Low-density lipoprotein ...
	CDD 249548	pfam00057	Ldl_recept_a	Low-density lipoprotein ...
	CDD 249548	pfam00057	Ldl_recept_a	Low-density lipoprotein ...
	CDD 249548	pfam00057	Ldl_recept_a	Low-density lipoprotein ...
	CDD 249548	pfam00057	Ldl_recept_a	Low-density lipoprotein ...
	CDD 249548	pfam00057	Ldl_recept_a	Low-density lipoprotein ...
	CDD 249548	pfam00057	Ldl_recept_a	Low-density lipoprotein ...
	CDD 249548	pfam00057	Ldl_recept_a	Low-density lipoprotein ...
	CDD 249548	pfam00057	Ldl_recept_a	Low-density lipoprotein ...
	CDD 249548	pfam00057	Ldl_recept_a	Low-density lipoprotein ...
	CDD 249548	pfam00057	Ldl_recept_a	Low-density lipoprotein ...
	CDD 249548	pfam00057	Ldl_recept_a	Low-density lipoprotein ...
	CDD 249548	pfam00057	Ldl_recept_a	Low-density lipoprotein ...
	CDD 249548	pfam00057	Ldl_recept_a	Low-density lipoprotein ...
	CDD 249548	pfam00057	Ldl_recept_a	Low-density lipoprotein ...
	CDD 249548	pfam00057	Ldl_recept_a	Low-density lipoprotein ...
	CDD 249548	pfam00057	Ldl_recept_a	Low-density lipoprotein ...
	CDD 249548	pfam00057	Ldl_recept_a	Low-density lipoprotein ...
	CDD 249548	pfam00057	Ldl_recept_a	Low-density lipoprotein ...
	CDD 249548	pfam00057	Ldl_recept_a	Low-density lipoprotein ...
	CDD 249548	pfam00057	Ldl_recept_a	Low-density lipoprotein ...
	CDD 249548	pfam00057	Ldl_recept_a	Low-density lipoprotein ...
	CDD 249548	pfam00057	Ldl_recept_a	Low-density lipoprotein ...
	CDD 249548	pfam00057	Ldl_recept_a	Low-density lipoprotein ...
	CDD 249548	pfam00057	Ldl_recept_a	Low-density lipoprotein ...
	CDD 249548	pfam00057	Ldl_recept_a	Low-density lipoprotein ...
	CDD 249549	pfam00058	Ldl_recept_b	Low-density lipoprotein ...
	CDD 249549	pfam00058	Ldl_recept_b	Low-density lipoprotein ...
	CDD 249549	pfam00058	Ldl_recept_b	Low-density lipoprotein ...
	CDD 249549	pfam00058	Ldl_recept_b	Low-density lipoprotein ...
	CDD 249549	pfam00058	Ldl_recept_b	Low-density lipoprotein ...
	CDD 249549	pfam00058	Ldl_recept_b	Low-density lipoprotein ...
	CDD 249549	pfam00058	Ldl_recept_b	Low-density lipoprotein ...
	CDD 249549	pfam00058	Ldl_recept_b	Low-density lipoprotein ...
	CDD 249550	pfam00059	Lectin_C	Lectin C-type domain. This ...
	CDD 249550	pfam00059	Lectin_C	Lectin C-type domain. This ...
	CDD 249550	pfam00059	Lectin_C	Lectin C-type domain. This ...
	CDD 249550	pfam00059	Lectin_C	Lectin C-type domain. This ...
	CDD 249551	pfam00060	Lig_chan	Ligand-gated ion channel. T...
	CDD 249551	pfam00060	Lig_chan	Ligand-gated ion channel. T...
	CDD 249551	pfam00060	Lig_chan	Ligand-gated ion channel. T...
	CDD 249551	pfam00060	Lig_chan	Ligand-gated ion channel. T...
	CDD 249551	pfam00060	Lig_chan	Ligand-gated ion channel. T...
	CDD 249551	pfam00060	Lig_chan	Ligand-gated ion channel. T...
	CDD 249551	pfam00060	Lig_chan	Ligand-gated ion channel. T...
	CDD 249551	pfam00060	Lig_chan	Ligand-gated ion channel. T...
	CDD 249551	pfam00060	Lig_chan	Ligand-gated ion channel. T...
	CDD 249551	pfam00060	Lig_chan	Ligand-gated ion channel. T...
	CDD 249551	pfam00060	Lig_chan	Ligand-gated ion channel. T...
	CDD 249551	pfam00060	Lig_chan	Ligand-gated ion channel. T...
	CDD 249551	pfam00060	Lig_chan	Ligand-gated ion channel. T...
	CDD 249551	pfam00060	Lig_chan	Ligand-gated ion channel. T...
	CDD 249551	pfam00060	Lig_chan	Ligand-gated ion channel. T...
	CDD 249551	pfam00060	Lig_chan	Ligand-gated ion channel. T...
	CDD 249551	pfam00060	Lig_chan	Ligand-gated ion channel. T...
	CDD 249551	pfam00060	Lig_chan	Ligand-gated ion channel. T...
	CDD 249551	pfam00060	Lig_chan	Ligand-gated ion channel. T...
	CDD 249551	pfam00060	Lig_chan	Ligand-gated ion channel. T...
	CDD 249551	pfam00060	Lig_chan	Ligand-gated ion channel. T...
	CDD 249551	pfam00060	Lig_chan	Ligand-gated ion channel. T...
	CDD 249551	pfam00060	Lig_chan	Ligand-gated ion channel. T...
	CDD 249551	pfam00060	Lig_chan	Ligand-gated ion channel. T...
	CDD 249552	pfam00061	Lipocalin	Lipocalin / cytosolic fatty...
	CDD 249552	pfam00061	Lipocalin	Lipocalin / cytosolic fatty...
	CDD 249554	pfam00063	Myosin_head	Myosin head (motor domain)
	CDD 249554	pfam00063	Myosin_head	Myosin head (motor domain)
	CDD 249554	pfam00063	Myosin_head	Myosin head (motor domain)
	CDD 249554	pfam00063	Myosin_head	Myosin head (motor domain)
	CDD 249554	pfam00063	Myosin_head	Myosin head (motor domain)
	CDD 249554	pfam00063	Myosin_head	Myosin head (motor domain)
	CDD 249554	pfam00063	Myosin_head	Myosin head (motor domain)
	CDD 249554	pfam00063	Myosin_head	Myosin head (motor domain)
	CDD 249554	pfam00063	Myosin_head	Myosin head (motor domain)
	CDD 249554	pfam00063	Myosin_head	Myosin head (motor domain)
	CDD 249554	pfam00063	Myosin_head	Myosin head (motor domain)
	CDD 249554	pfam00063	Myosin_head	Myosin head (motor domain)
	CDD 249554	pfam00063	Myosin_head	Myosin head (motor domain)
	CDD 249554	pfam00063	Myosin_head	Myosin head (motor domain)
	CDD 249554	pfam00063	Myosin_head	Myosin head (motor domain)
	CDD 249555	pfam00066	Notch	LNR domain. The LNR (Lin-12/No...
	CDD 249556	pfam00067	p450	Cytochrome P450. Cytochrome P45...
	CDD 249556	pfam00067	p450	Cytochrome P450. Cytochrome P45...
	CDD 249556	pfam00067	p450	Cytochrome P450. Cytochrome P45...
	CDD 249556	pfam00067	p450	Cytochrome P450. Cytochrome P45...
	CDD 249556	pfam00067	p450	Cytochrome P450. Cytochrome P45...
	CDD 249556	pfam00067	p450	Cytochrome P450. Cytochrome P45...
	CDD 249556	pfam00067	p450	Cytochrome P450. Cytochrome P45...
	CDD 249556	pfam00067	p450	Cytochrome P450. Cytochrome P45...
	CDD 249556	pfam00067	p450	Cytochrome P450. Cytochrome P45...
	CDD 249556	pfam00067	p450	Cytochrome P450. Cytochrome P45...
	CDD 249556	pfam00067	p450	Cytochrome P450. Cytochrome P45...
	CDD 249556	pfam00067	p450	Cytochrome P450. Cytochrome P45...
	CDD 249556	pfam00067	p450	Cytochrome P450. Cytochrome P45...
	CDD 249556	pfam00067	p450	Cytochrome P450. Cytochrome P45...
	CDD 249556	pfam00067	p450	Cytochrome P450. Cytochrome P45...
	CDD 249556	pfam00067	p450	Cytochrome P450. Cytochrome P45...
	CDD 249556	pfam00067	p450	Cytochrome P450. Cytochrome P45...
	CDD 249556	pfam00067	p450	Cytochrome P450. Cytochrome P45...
	CDD 249556	pfam00067	p450	Cytochrome P450. Cytochrome P45...
	CDD 249556	pfam00067	p450	Cytochrome P450. Cytochrome P45...
	CDD 249556	pfam00067	p450	Cytochrome P450. Cytochrome P45...
	CDD 249556	pfam00067	p450	Cytochrome P450. Cytochrome P45...
	CDD 249556	pfam00067	p450	Cytochrome P450. Cytochrome P45...
	CDD 249556	pfam00067	p450	Cytochrome P450. Cytochrome P45...
	CDD 249556	pfam00067	p450	Cytochrome P450. Cytochrome P45...
	CDD 249556	pfam00067	p450	Cytochrome P450. Cytochrome P45...
	CDD 249557	pfam00068	Phospholip_A2_1	Phospholipase A2. Ph...
	CDD 249557	pfam00068	Phospholip_A2_1	Phospholipase A2. Ph...
	CDD 249558	pfam00069	Pkinase	Protein kinase domain
	CDD 249558	pfam00069	Pkinase	Protein kinase domain
	CDD 249558	pfam00069	Pkinase	Protein kinase domain
	CDD 249558	pfam00069	Pkinase	Protein kinase domain
	CDD 249558	pfam00069	Pkinase	Protein kinase domain
	CDD 249558	pfam00069	Pkinase	Protein kinase domain
	CDD 249558	pfam00069	Pkinase	Protein kinase domain
	CDD 249558	pfam00069	Pkinase	Protein kinase domain
	CDD 249558	pfam00069	Pkinase	Protein kinase domain
	CDD 249558	pfam00069	Pkinase	Protein kinase domain
	CDD 249558	pfam00069	Pkinase	Protein kinase domain
	CDD 249558	pfam00069	Pkinase	Protein kinase domain
	CDD 249558	pfam00069	Pkinase	Protein kinase domain
	CDD 249558	pfam00069	Pkinase	Protein kinase domain
	CDD 249558	pfam00069	Pkinase	Protein kinase domain
	CDD 249558	pfam00069	Pkinase	Protein kinase domain
	CDD 249558	pfam00069	Pkinase	Protein kinase domain
	CDD 249558	pfam00069	Pkinase	Protein kinase domain
	CDD 249558	pfam00069	Pkinase	Protein kinase domain
	CDD 249558	pfam00069	Pkinase	Protein kinase domain
	CDD 249558	pfam00069	Pkinase	Protein kinase domain
	CDD 249558	pfam00069	Pkinase	Protein kinase domain
	CDD 249558	pfam00069	Pkinase	Protein kinase domain
	CDD 249558	pfam00069	Pkinase	Protein kinase domain
	CDD 249558	pfam00069	Pkinase	Protein kinase domain
	CDD 249558	pfam00069	Pkinase	Protein kinase domain
	CDD 249558	pfam00069	Pkinase	Protein kinase domain
	CDD 249558	pfam00069	Pkinase	Protein kinase domain
	CDD 249558	pfam00069	Pkinase	Protein kinase domain
	CDD 249558	pfam00069	Pkinase	Protein kinase domain
	CDD 249558	pfam00069	Pkinase	Protein kinase domain
	CDD 249558	pfam00069	Pkinase	Protein kinase domain
	CDD 249558	pfam00069	Pkinase	Protein kinase domain
	CDD 249558	pfam00069	Pkinase	Protein kinase domain
	CDD 249558	pfam00069	Pkinase	Protein kinase domain
	CDD 249558	pfam00069	Pkinase	Protein kinase domain
	CDD 249558	pfam00069	Pkinase	Protein kinase domain
	CDD 249558	pfam00069	Pkinase	Protein kinase domain
	CDD 249558	pfam00069	Pkinase	Protein kinase domain
	CDD 249558	pfam00069	Pkinase	Protein kinase domain
	CDD 249558	pfam00069	Pkinase	Protein kinase domain
	CDD 249558	pfam00069	Pkinase	Protein kinase domain
	CDD 249558	pfam00069	Pkinase	Protein kinase domain
	CDD 249558	pfam00069	Pkinase	Protein kinase domain
	CDD 249558	pfam00069	Pkinase	Protein kinase domain
	CDD 249558	pfam00069	Pkinase	Protein kinase domain
	CDD 249558	pfam00069	Pkinase	Protein kinase domain
	CDD 249558	pfam00069	Pkinase	Protein kinase domain
	CDD 249558	pfam00069	Pkinase	Protein kinase domain
	CDD 249558	pfam00069	Pkinase	Protein kinase domain
	CDD 249558	pfam00069	Pkinase	Protein kinase domain
	CDD 249558	pfam00069	Pkinase	Protein kinase domain
	CDD 249558	pfam00069	Pkinase	Protein kinase domain
	CDD 249558	pfam00069	Pkinase	Protein kinase domain
	CDD 249558	pfam00069	Pkinase	Protein kinase domain
	CDD 249558	pfam00069	Pkinase	Protein kinase domain
	CDD 249558	pfam00069	Pkinase	Protein kinase domain
	CDD 249558	pfam00069	Pkinase	Protein kinase domain
	CDD 249558	pfam00069	Pkinase	Protein kinase domain
	CDD 249558	pfam00069	Pkinase	Protein kinase domain
	CDD 249558	pfam00069	Pkinase	Protein kinase domain
	CDD 249558	pfam00069	Pkinase	Protein kinase domain
	CDD 249558	pfam00069	Pkinase	Protein kinase domain
	CDD 249558	pfam00069	Pkinase	Protein kinase domain
	CDD 249558	pfam00069	Pkinase	Protein kinase domain
	CDD 249558	pfam00069	Pkinase	Protein kinase domain
	CDD 249558	pfam00069	Pkinase	Protein kinase domain
	CDD 249558	pfam00069	Pkinase	Protein kinase domain
	CDD 249558	pfam00069	Pkinase	Protein kinase domain
	CDD 249558	pfam00069	Pkinase	Protein kinase domain
	CDD 249558	pfam00069	Pkinase	Protein kinase domain
	CDD 249558	pfam00069	Pkinase	Protein kinase domain
	CDD 249558	pfam00069	Pkinase	Protein kinase domain
	CDD 249558	pfam00069	Pkinase	Protein kinase domain
	CDD 249558	pfam00069	Pkinase	Protein kinase domain
	CDD 249558	pfam00069	Pkinase	Protein kinase domain
	CDD 249558	pfam00069	Pkinase	Protein kinase domain
	CDD 249558	pfam00069	Pkinase	Protein kinase domain
	CDD 249558	pfam00069	Pkinase	Protein kinase domain
	CDD 249558	pfam00069	Pkinase	Protein kinase domain
	CDD 249558	pfam00069	Pkinase	Protein kinase domain
	CDD 249558	pfam00069	Pkinase	Protein kinase domain
	CDD 249558	pfam00069	Pkinase	Protein kinase domain
	CDD 249558	pfam00069	Pkinase	Protein kinase domain
	CDD 249558	pfam00069	Pkinase	Protein kinase domain
	CDD 249558	pfam00069	Pkinase	Protein kinase domain
	CDD 249558	pfam00069	Pkinase	Protein kinase domain
	CDD 249558	pfam00069	Pkinase	Protein kinase domain
	CDD 249558	pfam00069	Pkinase	Protein kinase domain
	CDD 249558	pfam00069	Pkinase	Protein kinase domain
	CDD 249558	pfam00069	Pkinase	Protein kinase domain
	CDD 249558	pfam00069	Pkinase	Protein kinase domain
	CDD 249558	pfam00069	Pkinase	Protein kinase domain
	CDD 249558	pfam00069	Pkinase	Protein kinase domain
	CDD 249558	pfam00069	Pkinase	Protein kinase domain
	CDD 249558	pfam00069	Pkinase	Protein kinase domain
	CDD 249558	pfam00069	Pkinase	Protein kinase domain
	CDD 249558	pfam00069	Pkinase	Protein kinase domain
	CDD 249558	pfam00069	Pkinase	Protein kinase domain
	CDD 249558	pfam00069	Pkinase	Protein kinase domain
	CDD 249558	pfam00069	Pkinase	Protein kinase domain
	CDD 249558	pfam00069	Pkinase	Protein kinase domain
	CDD 249558	pfam00069	Pkinase	Protein kinase domain
	CDD 249558	pfam00069	Pkinase	Protein kinase domain
	CDD 249558	pfam00069	Pkinase	Protein kinase domain
	CDD 249558	pfam00069	Pkinase	Protein kinase domain
	CDD 249558	pfam00069	Pkinase	Protein kinase domain
	CDD 249558	pfam00069	Pkinase	Protein kinase domain
	CDD 249558	pfam00069	Pkinase	Protein kinase domain
	CDD 249558	pfam00069	Pkinase	Protein kinase domain
	CDD 249558	pfam00069	Pkinase	Protein kinase domain
	CDD 249558	pfam00069	Pkinase	Protein kinase domain
	CDD 249558	pfam00069	Pkinase	Protein kinase domain
	CDD 249558	pfam00069	Pkinase	Protein kinase domain
	CDD 249558	pfam00069	Pkinase	Protein kinase domain
	CDD 249558	pfam00069	Pkinase	Protein kinase domain
	CDD 249558	pfam00069	Pkinase	Protein kinase domain
	CDD 249558	pfam00069	Pkinase	Protein kinase domain
	CDD 249558	pfam00069	Pkinase	Protein kinase domain
	CDD 249558	pfam00069	Pkinase	Protein kinase domain
	CDD 249558	pfam00069	Pkinase	Protein kinase domain
	CDD 249558	pfam00069	Pkinase	Protein kinase domain
	CDD 249558	pfam00069	Pkinase	Protein kinase domain
	CDD 249558	pfam00069	Pkinase	Protein kinase domain
	CDD 249558	pfam00069	Pkinase	Protein kinase domain
	CDD 249558	pfam00069	Pkinase	Protein kinase domain
	CDD 249558	pfam00069	Pkinase	Protein kinase domain
	CDD 249558	pfam00069	Pkinase	Protein kinase domain
	CDD 249558	pfam00069	Pkinase	Protein kinase domain
	CDD 249558	pfam00069	Pkinase	Protein kinase domain
	CDD 249558	pfam00069	Pkinase	Protein kinase domain
	CDD 249558	pfam00069	Pkinase	Protein kinase domain
	CDD 249558	pfam00069	Pkinase	Protein kinase domain
	CDD 249558	pfam00069	Pkinase	Protein kinase domain
	CDD 249558	pfam00069	Pkinase	Protein kinase domain
	CDD 249558	pfam00069	Pkinase	Protein kinase domain
	CDD 249558	pfam00069	Pkinase	Protein kinase domain
	CDD 249558	pfam00069	Pkinase	Protein kinase domain
	CDD 249558	pfam00069	Pkinase	Protein kinase domain
	CDD 249558	pfam00069	Pkinase	Protein kinase domain
	CDD 249558	pfam00069	Pkinase	Protein kinase domain
	CDD 249558	pfam00069	Pkinase	Protein kinase domain
	CDD 249558	pfam00069	Pkinase	Protein kinase domain
	CDD 249558	pfam00069	Pkinase	Protein kinase domain
	CDD 249558	pfam00069	Pkinase	Protein kinase domain
	CDD 249558	pfam00069	Pkinase	Protein kinase domain
	CDD 249558	pfam00069	Pkinase	Protein kinase domain
	CDD 249558	pfam00069	Pkinase	Protein kinase domain
	CDD 249558	pfam00069	Pkinase	Protein kinase domain
	CDD 249558	pfam00069	Pkinase	Protein kinase domain
	CDD 249558	pfam00069	Pkinase	Protein kinase domain
	CDD 249558	pfam00069	Pkinase	Protein kinase domain
	CDD 249558	pfam00069	Pkinase	Protein kinase domain
	CDD 249558	pfam00069	Pkinase	Protein kinase domain
	CDD 249558	pfam00069	Pkinase	Protein kinase domain
	CDD 249558	pfam00069	Pkinase	Protein kinase domain
	CDD 249558	pfam00069	Pkinase	Protein kinase domain
	CDD 249558	pfam00069	Pkinase	Protein kinase domain
	CDD 249558	pfam00069	Pkinase	Protein kinase domain
	CDD 249558	pfam00069	Pkinase	Protein kinase domain
	CDD 249558	pfam00069	Pkinase	Protein kinase domain
	CDD 249558	pfam00069	Pkinase	Protein kinase domain
	CDD 249558	pfam00069	Pkinase	Protein kinase domain
	CDD 249558	pfam00069	Pkinase	Protein kinase domain
	CDD 249558	pfam00069	Pkinase	Protein kinase domain
	CDD 249558	pfam00069	Pkinase	Protein kinase domain
	CDD 249558	pfam00069	Pkinase	Protein kinase domain
	CDD 249558	pfam00069	Pkinase	Protein kinase domain
	CDD 249558	pfam00069	Pkinase	Protein kinase domain
	CDD 249558	pfam00069	Pkinase	Protein kinase domain
	CDD 249558	pfam00069	Pkinase	Protein kinase domain
	CDD 249558	pfam00069	Pkinase	Protein kinase domain
	CDD 249558	pfam00069	Pkinase	Protein kinase domain
	CDD 249558	pfam00069	Pkinase	Protein kinase domain
	CDD 249558	pfam00069	Pkinase	Protein kinase domain
	CDD 249558	pfam00069	Pkinase	Protein kinase domain
	CDD 249558	pfam00069	Pkinase	Protein kinase domain
	CDD 249558	pfam00069	Pkinase	Protein kinase domain
	CDD 249558	pfam00069	Pkinase	Protein kinase domain
	CDD 249558	pfam00069	Pkinase	Protein kinase domain
	CDD 249558	pfam00069	Pkinase	Protein kinase domain
	CDD 249558	pfam00069	Pkinase	Protein kinase domain
	CDD 249558	pfam00069	Pkinase	Protein kinase domain
	CDD 249558	pfam00069	Pkinase	Protein kinase domain
	CDD 249558	pfam00069	Pkinase	Protein kinase domain
	CDD 249558	pfam00069	Pkinase	Protein kinase domain
	CDD 249558	pfam00069	Pkinase	Protein kinase domain
	CDD 249558	pfam00069	Pkinase	Protein kinase domain
	CDD 249558	pfam00069	Pkinase	Protein kinase domain
	CDD 249558	pfam00069	Pkinase	Protein kinase domain
	CDD 249558	pfam00069	Pkinase	Protein kinase domain
	CDD 249558	pfam00069	Pkinase	Protein kinase domain
	CDD 249558	pfam00069	Pkinase	Protein kinase domain
	CDD 249558	pfam00069	Pkinase	Protein kinase domain
	CDD 249558	pfam00069	Pkinase	Protein kinase domain
	CDD 249558	pfam00069	Pkinase	Protein kinase domain
	CDD 249558	pfam00069	Pkinase	Protein kinase domain
	CDD 249558	pfam00069	Pkinase	Protein kinase domain
	CDD 249558	pfam00069	Pkinase	Protein kinase domain
	CDD 249558	pfam00069	Pkinase	Protein kinase domain
	CDD 249558	pfam00069	Pkinase	Protein kinase domain
	CDD 249558	pfam00069	Pkinase	Protein kinase domain
	CDD 249559	pfam00070	Pyr_redox	Pyridine nucleotide-disulph...
	CDD 249559	pfam00070	Pyr_redox	Pyridine nucleotide-disulph...
	CDD 249559	pfam00070	Pyr_redox	Pyridine nucleotide-disulph...
	CDD 249559	pfam00070	Pyr_redox	Pyridine nucleotide-disulph...
	CDD 249560	pfam00071	Ras	Ras family. Includes sub-familie...
	CDD 249560	pfam00071	Ras	Ras family. Includes sub-familie...
	CDD 249560	pfam00071	Ras	Ras family. Includes sub-familie...
	CDD 249560	pfam00071	Ras	Ras family. Includes sub-familie...
	CDD 249560	pfam00071	Ras	Ras family. Includes sub-familie...
	CDD 249560	pfam00071	Ras	Ras family. Includes sub-familie...
	CDD 249560	pfam00071	Ras	Ras family. Includes sub-familie...
	CDD 249560	pfam00071	Ras	Ras family. Includes sub-familie...
	CDD 249560	pfam00071	Ras	Ras family. Includes sub-familie...
	CDD 249560	pfam00071	Ras	Ras family. Includes sub-familie...
	CDD 249560	pfam00071	Ras	Ras family. Includes sub-familie...
	CDD 249560	pfam00071	Ras	Ras family. Includes sub-familie...
	CDD 249560	pfam00071	Ras	Ras family. Includes sub-familie...
	CDD 249560	pfam00071	Ras	Ras family. Includes sub-familie...
	CDD 249560	pfam00071	Ras	Ras family. Includes sub-familie...
	CDD 249560	pfam00071	Ras	Ras family. Includes sub-familie...
	CDD 249560	pfam00071	Ras	Ras family. Includes sub-familie...
	CDD 249560	pfam00071	Ras	Ras family. Includes sub-familie...
	CDD 249560	pfam00071	Ras	Ras family. Includes sub-familie...
	CDD 249560	pfam00071	Ras	Ras family. Includes sub-familie...
	CDD 249560	pfam00071	Ras	Ras family. Includes sub-familie...
	CDD 249560	pfam00071	Ras	Ras family. Includes sub-familie...
	CDD 249560	pfam00071	Ras	Ras family. Includes sub-familie...
	CDD 249560	pfam00071	Ras	Ras family. Includes sub-familie...
	CDD 249560	pfam00071	Ras	Ras family. Includes sub-familie...
	CDD 249560	pfam00071	Ras	Ras family. Includes sub-familie...
	CDD 249560	pfam00071	Ras	Ras family. Includes sub-familie...
	CDD 249560	pfam00071	Ras	Ras family. Includes sub-familie...
	CDD 249560	pfam00071	Ras	Ras family. Includes sub-familie...
	CDD 249560	pfam00071	Ras	Ras family. Includes sub-familie...
	CDD 249560	pfam00071	Ras	Ras family. Includes sub-familie...
	CDD 249560	pfam00071	Ras	Ras family. Includes sub-familie...
	CDD 249560	pfam00071	Ras	Ras family. Includes sub-familie...
	CDD 249560	pfam00071	Ras	Ras family. Includes sub-familie...
	CDD 249560	pfam00071	Ras	Ras family. Includes sub-familie...
	CDD 249560	pfam00071	Ras	Ras family. Includes sub-familie...
	CDD 249560	pfam00071	Ras	Ras family. Includes sub-familie...
	CDD 249560	pfam00071	Ras	Ras family. Includes sub-familie...
	CDD 249560	pfam00071	Ras	Ras family. Includes sub-familie...
	CDD 249560	pfam00071	Ras	Ras family. Includes sub-familie...
	CDD 249560	pfam00071	Ras	Ras family. Includes sub-familie...
	CDD 249560	pfam00071	Ras	Ras family. Includes sub-familie...
	CDD 249560	pfam00071	Ras	Ras family. Includes sub-familie...
	CDD 249560	pfam00071	Ras	Ras family. Includes sub-familie...
	CDD 249560	pfam00071	Ras	Ras family. Includes sub-familie...
	CDD 249560	pfam00071	Ras	Ras family. Includes sub-familie...
	CDD 249560	pfam00071	Ras	Ras family. Includes sub-familie...
	CDD 249560	pfam00071	Ras	Ras family. Includes sub-familie...
	CDD 249560	pfam00071	Ras	Ras family. Includes sub-familie...
	CDD 249560	pfam00071	Ras	Ras family. Includes sub-familie...
	CDD 249560	pfam00071	Ras	Ras family. Includes sub-familie...
	CDD 249560	pfam00071	Ras	Ras family. Includes sub-familie...
	CDD 249560	pfam00071	Ras	Ras family. Includes sub-familie...
	CDD 249560	pfam00071	Ras	Ras family. Includes sub-familie...
	CDD 249560	pfam00071	Ras	Ras family. Includes sub-familie...
	CDD 249560	pfam00071	Ras	Ras family. Includes sub-familie...
	CDD 249560	pfam00071	Ras	Ras family. Includes sub-familie...
	CDD 249560	pfam00071	Ras	Ras family. Includes sub-familie...
	CDD 249560	pfam00071	Ras	Ras family. Includes sub-familie...
	CDD 249560	pfam00071	Ras	Ras family. Includes sub-familie...
	CDD 249560	pfam00071	Ras	Ras family. Includes sub-familie...
	CDD 249560	pfam00071	Ras	Ras family. Includes sub-familie...
	CDD 249564	pfam00075	RNase_H	RNase H. RNase H digests the...
	CDD 249565	pfam00076	RRM_1	RNA recognition motif. (a.k.a. ...
	CDD 249565	pfam00076	RRM_1	RNA recognition motif. (a.k.a. ...
	CDD 249565	pfam00076	RRM_1	RNA recognition motif. (a.k.a. ...
	CDD 249565	pfam00076	RRM_1	RNA recognition motif. (a.k.a. ...
	CDD 249565	pfam00076	RRM_1	RNA recognition motif. (a.k.a. ...
	CDD 249565	pfam00076	RRM_1	RNA recognition motif. (a.k.a. ...
	CDD 249565	pfam00076	RRM_1	RNA recognition motif. (a.k.a. ...
	CDD 249565	pfam00076	RRM_1	RNA recognition motif. (a.k.a. ...
	CDD 249565	pfam00076	RRM_1	RNA recognition motif. (a.k.a. ...
	CDD 249565	pfam00076	RRM_1	RNA recognition motif. (a.k.a. ...
	CDD 249565	pfam00076	RRM_1	RNA recognition motif. (a.k.a. ...
	CDD 249565	pfam00076	RRM_1	RNA recognition motif. (a.k.a. ...
	CDD 249565	pfam00076	RRM_1	RNA recognition motif. (a.k.a. ...
	CDD 249565	pfam00076	RRM_1	RNA recognition motif. (a.k.a. ...
	CDD 249565	pfam00076	RRM_1	RNA recognition motif. (a.k.a. ...
	CDD 249565	pfam00076	RRM_1	RNA recognition motif. (a.k.a. ...
	CDD 249565	pfam00076	RRM_1	RNA recognition motif. (a.k.a. ...
	CDD 249565	pfam00076	RRM_1	RNA recognition motif. (a.k.a. ...
	CDD 249565	pfam00076	RRM_1	RNA recognition motif. (a.k.a. ...
	CDD 249565	pfam00076	RRM_1	RNA recognition motif. (a.k.a. ...
	CDD 249565	pfam00076	RRM_1	RNA recognition motif. (a.k.a. ...
	CDD 249565	pfam00076	RRM_1	RNA recognition motif. (a.k.a. ...
	CDD 249565	pfam00076	RRM_1	RNA recognition motif. (a.k.a. ...
	CDD 249565	pfam00076	RRM_1	RNA recognition motif. (a.k.a. ...
	CDD 249565	pfam00076	RRM_1	RNA recognition motif. (a.k.a. ...
	CDD 249565	pfam00076	RRM_1	RNA recognition motif. (a.k.a. ...
	CDD 249565	pfam00076	RRM_1	RNA recognition motif. (a.k.a. ...
	CDD 249565	pfam00076	RRM_1	RNA recognition motif. (a.k.a. ...
	CDD 249565	pfam00076	RRM_1	RNA recognition motif. (a.k.a. ...
	CDD 249565	pfam00076	RRM_1	RNA recognition motif. (a.k.a. ...
	CDD 249565	pfam00076	RRM_1	RNA recognition motif. (a.k.a. ...
	CDD 249565	pfam00076	RRM_1	RNA recognition motif. (a.k.a. ...
	CDD 249565	pfam00076	RRM_1	RNA recognition motif. (a.k.a. ...
	CDD 249565	pfam00076	RRM_1	RNA recognition motif. (a.k.a. ...
	CDD 249565	pfam00076	RRM_1	RNA recognition motif. (a.k.a. ...
	CDD 249565	pfam00076	RRM_1	RNA recognition motif. (a.k.a. ...
	CDD 249565	pfam00076	RRM_1	RNA recognition motif. (a.k.a. ...
	CDD 249565	pfam00076	RRM_1	RNA recognition motif. (a.k.a. ...
	CDD 249565	pfam00076	RRM_1	RNA recognition motif. (a.k.a. ...
	CDD 249565	pfam00076	RRM_1	RNA recognition motif. (a.k.a. ...
	CDD 249565	pfam00076	RRM_1	RNA recognition motif. (a.k.a. ...
	CDD 249565	pfam00076	RRM_1	RNA recognition motif. (a.k.a. ...
	CDD 249565	pfam00076	RRM_1	RNA recognition motif. (a.k.a. ...
	CDD 249565	pfam00076	RRM_1	RNA recognition motif. (a.k.a. ...
	CDD 249565	pfam00076	RRM_1	RNA recognition motif. (a.k.a. ...
	CDD 249565	pfam00076	RRM_1	RNA recognition motif. (a.k.a. ...
	CDD 249565	pfam00076	RRM_1	RNA recognition motif. (a.k.a. ...
	CDD 249565	pfam00076	RRM_1	RNA recognition motif. (a.k.a. ...
	CDD 249565	pfam00076	RRM_1	RNA recognition motif. (a.k.a. ...
	CDD 249565	pfam00076	RRM_1	RNA recognition motif. (a.k.a. ...
	CDD 249565	pfam00076	RRM_1	RNA recognition motif. (a.k.a. ...
	CDD 249565	pfam00076	RRM_1	RNA recognition motif. (a.k.a. ...
	CDD 249565	pfam00076	RRM_1	RNA recognition motif. (a.k.a. ...
	CDD 249565	pfam00076	RRM_1	RNA recognition motif. (a.k.a. ...
	CDD 249565	pfam00076	RRM_1	RNA recognition motif. (a.k.a. ...
	CDD 249565	pfam00076	RRM_1	RNA recognition motif. (a.k.a. ...
	CDD 249565	pfam00076	RRM_1	RNA recognition motif. (a.k.a. ...
	CDD 249565	pfam00076	RRM_1	RNA recognition motif. (a.k.a. ...
	CDD 249565	pfam00076	RRM_1	RNA recognition motif. (a.k.a. ...
	CDD 249565	pfam00076	RRM_1	RNA recognition motif. (a.k.a. ...
	CDD 249565	pfam00076	RRM_1	RNA recognition motif. (a.k.a. ...
	CDD 249565	pfam00076	RRM_1	RNA recognition motif. (a.k.a. ...
	CDD 249565	pfam00076	RRM_1	RNA recognition motif. (a.k.a. ...
	CDD 249565	pfam00076	RRM_1	RNA recognition motif. (a.k.a. ...
	CDD 249565	pfam00076	RRM_1	RNA recognition motif. (a.k.a. ...
	CDD 249565	pfam00076	RRM_1	RNA recognition motif. (a.k.a. ...
	CDD 249565	pfam00076	RRM_1	RNA recognition motif. (a.k.a. ...
	CDD 249565	pfam00076	RRM_1	RNA recognition motif. (a.k.a. ...
	CDD 249565	pfam00076	RRM_1	RNA recognition motif. (a.k.a. ...
[truncated: 9,664 more rows]
