# Supplementary material for: Draft genome of the scabies mite
Source: Parasit Vectors. 2015 Nov 10;8:585. doi: 10.1186/s13071-015-1198-2 (PMC4641413; doi:10.1186/s13071-015-1198-2)
Supplement: Additional file 4: — Normalized abundance of shared Pfam domains in four mite proteomes. Values represent the number of domains that would be present in a proteome bearing 10,000 Pfam domains. Blue represents minor outliers that are higher than expected and Red represents minor outliers that are lower than expected. There were no major outliers detected. (XLSX 115 kb) [file 13071_2015_1198_MOESM4_ESM.xlsx]

## Sheet: Sheet1
	Normalized abundance of shared Pfam domains in four mite proteomes. Values represent the number of domains that would be present in a proteome bearing 10,000 pfam domains. Blue represents minor outliers that are higher than expected and Red represents minor outliers that are lower than expected. There were no major outliers detected.
	pfam	Sarcoptes scabiei	Dermatophagoides farinae	Tetranychus urticae	Metaseiulus occidentalis
	pfam00077	2.32811	1.95376	0.528513	7.27046
	pfam00125	11.6405	11.7226	13.2128	29.6012
	pfam00207	1.55207	1.30251	1.05703	3.11591
	pfam00241	1.55207	0.651254	1.58554	6.23182
	pfam00271	42.682	42.9827	40.167	46.7387
	pfam00278	1.55207	1.30251	1.05703	4.15455
	pfam00456	1.55207	1.30251	1.58554	2.59659
	pfam00610	3.10414	2.60501	3.17108	5.19319
	pfam00611	2.32811	1.95376	1.58554	4.67387
	pfam00631	2.32811	1.95376	2.11405	3.63523
	pfam00685	3.88018	3.25627	4.22811	7.27046
	pfam00849	1.55207	1.30251	1.58554	2.07727
	pfam00855	3.10414	3.25627	3.17108	5.19319
	pfam00880	0.776036	0.651254	0.528513	1.55796
	pfam01150	2.32811	1.95376	2.11405	3.63523
	pfam01249	0.776036	0.651254	0.528513	1.55796
	pfam01253	1.55207	1.30251	1.05703	3.11591
	pfam01287	0.776036	0.651254	0.528513	2.59659
	pfam01331	0.776036	0.651254	0.528513	2.59659
	pfam01384	0.776036	0.651254	0.528513	2.07727
	pfam01467	2.32811	2.60501	1.58554	4.67387
	pfam01472	1.55207	1.30251	1.58554	2.07727
	pfam01968	0.776036	0.651254	0.528513	1.55796
	pfam02077	0.776036	0.651254	0.528513	1.55796
	pfam02244	0.776036	0.651254	1.05703	2.59659
	pfam02359	0.776036	0.651254	1.05703	3.11591
	pfam02736	0.776036	0.651254	0.528513	2.59659
	pfam02784	1.55207	1.30251	1.05703	4.67387
	pfam02828	0.776036	0.651254	0.528513	1.55796
	pfam02933	0.776036	0.651254	0.528513	3.11591
	pfam02953	2.32811	2.60501	2.64257	3.11591
	pfam03054	0.776036	0.651254	0.528513	1.55796
	pfam03145	0.776036	0.651254	0.528513	1.55796
	pfam03348	0.776036	0.651254	0.528513	1.55796
	pfam03853	0.776036	0.651254	0.528513	1.55796
	pfam03914	1.55207	1.30251	1.58554	2.07727
	pfam03931	0.776036	1.30251	1.58554	4.67387
	pfam03953	3.88018	4.55878	5.28513	9.34774
	pfam04094	8.5364	9.11755	10.0418	17.6568
	pfam04127	0.776036	0.651254	0.528513	2.07727
	pfam04142	2.32811	2.60501	2.64257	3.63523
	pfam04145	0.776036	0.651254	1.05703	2.59659
	pfam04253	0.776036	0.651254	0.528513	1.55796
	pfam04433	1.55207	1.95376	2.11405	3.63523
	pfam04733	0.776036	0.651254	0.528513	4.15455
	pfam05262	3.88018	3.90752	3.69959	8.3091
	pfam05699	0.776036	3.25627	1.58554	19.2148
	pfam05970	0.776036	1.30251	1.58554	22.3307
	pfam06094	0.776036	0.651254	0.528513	2.07727
	pfam06110	0.776036	0.651254	0.528513	2.07727
	pfam06337	0.776036	0.651254	0.528513	1.55796
	pfam06990	0.776036	0.651254	0.528513	1.55796
	pfam07531	0.776036	0.651254	0.528513	2.07727
	pfam08242	13.9686	14.3276	14.2699	16.0989
	pfam08424	0.776036	0.651254	0.528513	1.55796
	pfam08726	2.32811	2.60501	1.58554	4.67387
	pfam09088	0.776036	0.651254	0.528513	2.07727
	pfam09090	0.776036	0.651254	0.528513	2.07727
	pfam09532	0.776036	0.651254	0.528513	2.07727
	pfam09787	1.55207	0.651254	1.05703	4.15455
	pfam11235	0.776036	0.651254	0.528513	2.59659
	pfam11768	0.776036	0.651254	0.528513	1.55796
	pfam12130	0.776036	0.651254	0.528513	2.59659
	pfam12701	0.776036	0.651254	0.528513	2.59659
	pfam12838	1.55207	1.30251	1.58554	2.07727
	pfam12874	2.32811	2.60501	2.64257	4.67387
	pfam13193	6.98432	7.81504	5.28513	13.5023
	pfam13358	0.776036	1.95376	0.528513	12.983
	pfam13465	34.1456	37.7727	38.053	51.9319
	pfam13650	3.88018	3.90752	0.528513	21.2921
	pfam13837	0.776036	0.651254	0.528513	1.55796
	pfam13851	2.32811	3.25627	3.17108	4.67387
	pfam13897	0.776036	0.651254	0.528513	1.55796
	pfam13903	3.10414	2.60501	3.17108	4.67387
	pfam14529	2.32811	3.90752	4.75662	12.4636
	pfam14531	35.6977	36.4702	26.9542	56.6057
	pfam14559	6.98432	6.51254	6.87067	9.34774
	pfam00024	5.43225	4.55878	10.0418	3.63523
	pfam00031	1.55207	3.25627	14.7984	2.07727
	pfam00043	7.76036	5.86128	15.3269	7.78978
	pfam00055	3.88018	3.90752	4.75662	3.63523
	pfam00061	3.10414	3.25627	30.6538	3.11591
	pfam00079	7.76036	7.81504	12.1558	8.3091
	pfam00093	2.32811	2.60501	5.28513	1.03864
	pfam00109	3.88018	3.90752	5.81365	3.11591
	pfam00112	14.7447	16.9326	34.8819	15.0602
	pfam00135	14.7447	24.0964	45.4521	23.8887
	pfam00262	1.55207	1.30251	3.17108	1.03864
	pfam00303	0.776036	0.651254	1.58554	0.519319
	pfam00352	2.32811	1.95376	8.98473	1.03864
	pfam00452	1.55207	1.95376	3.69959	1.55796
	pfam00505	13.1926	13.0251	17.9695	14.0216
	pfam00651	19.4009	18.2351	41.224	21.8114
	pfam00653	1.55207	1.30251	22.1976	2.07727
	pfam00692	0.776036	0.651254	16.9124	0.519319
	pfam00732	7.76036	7.81504	10.0418	6.75114
	pfam00751	2.32811	1.95376	5.81365	2.07727
	pfam00873	1.55207	1.30251	3.17108	1.03864
	pfam00876	5.43225	7.16379	9.51324	7.27046
	pfam00975	2.32811	2.60501	5.28513	2.59659
	pfam00989	3.10414	3.25627	4.75662	2.59659
	pfam01007	0.776036	0.651254	1.58554	0.519319
	pfam01147	0.776036	0.651254	2.64257	0.519319
	pfam01223	0.776036	0.651254	1.58554	0.519319
	pfam01633	3.88018	3.90752	7.39919	1.55796
	pfam01650	0.776036	0.651254	14.2699	1.03864
	pfam01682	0.776036	0.651254	1.58554	0.519319
	pfam02008	1.55207	1.95376	3.69959	1.55796
	pfam02055	0.776036	3.25627	18.498	1.03864
	pfam02179	0.776036	0.651254	1.58554	0.519319
	pfam02214	7.76036	7.16379	14.2699	6.23182
	pfam02221	3.88018	4.55878	14.7984	5.19319
	pfam02263	0.776036	1.30251	3.17108	1.03864
	pfam02801	3.88018	3.90752	6.34216	2.07727
	pfam02837	0.776036	0.651254	2.11405	0.519319
	pfam02887	0.776036	1.30251	4.22811	1.03864
	pfam03051	0.776036	1.30251	3.17108	1.55796
	pfam03133	1.55207	1.30251	2.11405	1.55796
	pfam03215	3.10414	3.25627	5.28513	3.11591
	pfam03398	0.776036	0.651254	1.58554	0.519319
	pfam03416	1.55207	1.30251	3.69959	1.03864
	pfam03441	0.776036	0.651254	2.64257	1.03864
	pfam03446	2.32811	1.95376	4.75662	2.59659
	pfam03690	0.776036	0.651254	3.17108	0.519319
	pfam03938	1.55207	1.30251	3.17108	1.55796
	pfam04004	0.776036	0.651254	2.64257	0.519319
	pfam04037	0.776036	0.651254	3.17108	0.519319
	pfam04100	0.776036	0.651254	1.58554	0.519319
	pfam04499	0.776036	0.651254	2.11405	0.519319
	pfam04762	0.776036	0.651254	2.11405	0.519319
	pfam04824	0.776036	0.651254	1.58554	0.519319
	pfam05127	0.776036	0.651254	1.58554	0.519319
	pfam05197	0.776036	0.651254	2.11405	0.519319
	pfam05497	1.55207	1.30251	2.64257	1.55796
	pfam05721	0.776036	1.30251	3.69959	1.55796
	pfam05978	0.776036	1.30251	4.22811	1.03864
	pfam06624	0.776036	0.651254	1.58554	0.519319
	pfam07189	0.776036	0.651254	1.58554	0.519319
	pfam07527	1.55207	0.651254	2.64257	1.55796
	pfam07646	3.10414	3.90752	6.87067	4.15455
	pfam07654	0.776036	1.95376	4.75662	2.07727
	pfam07707	6.98432	7.16379	45.4521	13.5023
	pfam07915	1.55207	1.30251	2.11405	1.55796
	pfam08351	0.776036	0.651254	1.58554	0.519319
	pfam08395	0.776036	1.95376	16.3839	2.07727
	pfam08447	3.10414	1.95376	5.81365	2.59659
	pfam08516	1.55207	1.30251	4.75662	1.03864
	pfam08640	0.776036	0.651254	2.11405	0.519319
	pfam08646	0.776036	1.95376	6.34216	1.03864
	pfam08913	0.776036	0.651254	1.58554	0.519319
	pfam08925	0.776036	0.651254	1.58554	0.519319
	pfam09066	0.776036	0.651254	1.58554	0.519319
	pfam09270	0.776036	0.651254	2.11405	0.519319
	pfam09271	0.776036	0.651254	2.11405	0.519319
	pfam09430	0.776036	0.651254	1.58554	0.519319
	pfam09727	0.776036	0.651254	2.11405	0.519319
	pfam09763	0.776036	0.651254	1.58554	0.519319
	pfam10525	0.776036	0.651254	1.58554	0.519319
	pfam10591	1.55207	1.30251	2.11405	1.55796
	pfam11799	0.776036	0.651254	1.58554	0.519319
	pfam12424	0.776036	0.651254	1.58554	0.519319
	pfam13409	6.20829	3.25627	11.6273	5.71251
	pfam13524	0.776036	0.651254	1.58554	0.519319
	pfam13561	18.6249	20.1889	39.6385	19.7341
	pfam13653	0.776036	0.651254	1.58554	0.519319
	pfam13679	1.55207	1.30251	3.17108	1.03864
	pfam13718	0.776036	0.651254	1.58554	0.519319
	pfam13725	0.776036	0.651254	1.58554	0.519319
	pfam13920	16.2968	15.6301	34.3534	19.2148
	pfam14048	0.776036	0.651254	2.11405	0.519319
	pfam14051	0.776036	0.651254	2.11405	0.519319
	pfam14598	3.10414	1.95376	7.39919	3.11591
	pfam14709	0.776036	0.651254	2.11405	0.519319
	pfam15433	0.776036	0.651254	1.58554	0.519319
	pfam00006	3.10414	5.21003	2.11405	3.11591
	pfam00009	14.7447	16.9326	14.7984	15.0602
	pfam00012	2.32811	3.25627	2.11405	2.07727
	pfam00070	3.10414	4.55878	3.69959	3.63523
	pfam00175	3.10414	3.90752	3.17108	3.11591
	pfam00181	0.776036	1.95376	1.05703	1.03864
	pfam00213	0.776036	1.95376	0.528513	0.519319
	pfam00293	6.20829	10.4201	5.28513	6.75114
	pfam00334	0.776036	2.60501	1.05703	1.03864
	pfam00387	3.10414	4.55878	3.69959	3.63523
	pfam00388	4.65622	5.21003	4.75662	4.67387
	pfam00398	1.55207	2.60501	1.58554	1.55796
	pfam00436	0.776036	1.95376	0.528513	0.519319
	pfam00447	0.776036	2.60501	1.05703	1.03864
	pfam00458	0.776036	1.95376	1.05703	1.03864
	pfam00467	1.55207	3.90752	1.05703	1.03864
	pfam00521	2.32811	5.86128	1.58554	1.03864
	pfam00574	0.776036	1.95376	0.528513	0.519319
	pfam00583	8.5364	11.7226	7.9277	7.78978
	pfam00587	3.88018	8.4663	4.75662	4.67387
	pfam00648	3.10414	4.55878	3.17108	2.07727
	pfam00654	2.32811	4.55878	1.58554	2.07727
	pfam00730	1.55207	2.60501	1.58554	1.03864
	pfam00888	3.88018	7.16379	3.69959	3.63523
	pfam00919	1.55207	2.60501	1.58554	1.03864
	pfam00953	0.776036	1.95376	0.528513	0.519319
	pfam01018	0.776036	1.95376	1.05703	1.03864
	pfam01066	3.10414	4.55878	3.17108	3.11591
	pfam01135	1.55207	3.25627	1.05703	1.55796
	pfam01255	0.776036	1.95376	1.05703	1.03864
	pfam01432	1.55207	2.60501	1.05703	1.55796
	pfam01476	1.55207	2.60501	1.05703	1.55796
	pfam01656	3.10414	7.81504	1.58554	2.59659
	pfam01769	2.32811	3.90752	2.11405	1.55796
	pfam01966	0.776036	3.90752	1.05703	0.519319
	pfam02190	1.55207	1.95376	1.58554	1.55796
	pfam02196	0.776036	2.60501	0.528513	1.03864
	pfam02223	1.55207	3.25627	1.58554	0.519319
	pfam02259	1.55207	1.95376	1.58554	1.55796
	pfam02374	1.55207	4.55878	0.528513	1.03864
	pfam02820	1.55207	2.60501	1.58554	1.55796
	pfam02852	1.55207	1.95376	1.58554	1.55796
	pfam02932	14.7447	16.2813	14.2699	14.5409
	pfam03462	0.776036	1.95376	0.528513	0.519319
	pfam03483	0.776036	1.95376	0.528513	0.519319
	pfam03781	0.776036	1.95376	0.528513	0.519319
	pfam03798	3.10414	7.16379	2.64257	2.07727
	pfam03949	0.776036	1.95376	0.528513	0.519319
	pfam04053	1.55207	1.95376	1.58554	1.55796
	pfam04055	3.88018	6.51254	3.69959	2.59659
	pfam04563	0.776036	1.95376	0.528513	0.519319
	pfam04815	1.55207	1.95376	1.58554	1.55796
	pfam06414	1.55207	3.90752	1.05703	1.03864
	pfam06745	0.776036	1.95376	1.05703	1.03864
	pfam07650	0.776036	1.95376	0.528513	0.519319
	pfam08736	2.32811	3.25627	2.64257	2.59659
	pfam12330	0.776036	1.95376	0.528513	0.519319
	pfam12783	1.55207	1.95376	1.58554	1.55796
	pfam12846	1.55207	7.16379	0.528513	1.03864
	pfam13393	0.776036	1.95376	1.05703	1.03864
	pfam13508	5.43225	8.4663	6.34216	6.23182
	pfam13614	2.32811	6.51254	1.05703	1.55796
	pfam13868	8.5364	13.0251	7.39919	8.3091
	pfam13881	1.55207	1.95376	1.58554	1.55796
	pfam14492	3.10414	5.21003	2.64257	2.59659
	pfam14988	0.776036	1.95376	0.528513	0.519319
	pfam15410	2.32811	3.25627	2.64257	2.59659
	pfam00694	1.55207	0.651254	0.528513	0.519319
	pfam00757	2.32811	0.651254	0.528513	0.519319
	pfam01282	1.55207	0.651254	0.528513	0.519319
	pfam01619	1.55207	0.651254	0.528513	0.519319
	pfam02026	1.55207	0.651254	0.528513	0.519319
	pfam03998	2.32811	0.651254	0.528513	0.519319
	pfam04147	3.88018	0.651254	0.528513	0.519319
	pfam04153	1.55207	0.651254	0.528513	0.519319
	pfam04192	1.55207	0.651254	0.528513	0.519319
	pfam05060	1.55207	0.651254	0.528513	0.519319
	pfam05147	1.55207	0.651254	0.528513	0.519319
	pfam05236	1.55207	0.651254	0.528513	0.519319
	pfam05794	1.55207	0.651254	0.528513	0.519319
	pfam06482	1.55207	0.651254	0.528513	0.519319
	pfam07970	1.55207	0.651254	0.528513	0.519319
	pfam08123	2.32811	0.651254	0.528513	0.519319
	pfam10018	1.55207	0.651254	0.528513	0.519319
	pfam10189	1.55207	0.651254	0.528513	0.519319
	pfam10252	1.55207	0.651254	0.528513	0.519319
	pfam10345	1.55207	0.651254	0.528513	0.519319
	pfam10510	1.55207	0.651254	0.528513	0.519319
	pfam10744	1.55207	0.651254	0.528513	0.519319
	pfam12752	1.55207	0.651254	0.528513	0.519319
	pfam12755	1.55207	0.651254	0.528513	0.519319
	pfam13234	1.55207	0.651254	0.528513	0.519319
	pfam13523	1.55207	0.651254	0.528513	0.519319
	pfam00288	1.55207	0.651254	1.05703	1.03864
	pfam00403	1.55207	0.651254	1.05703	1.03864
	pfam00762	1.55207	0.651254	1.05703	1.03864
	pfam01044	2.32811	0.651254	1.05703	1.03864
	pfam01131	1.55207	0.651254	1.05703	1.03864
	pfam01536	1.55207	0.651254	1.05703	1.03864
	pfam01873	1.55207	0.651254	1.05703	1.03864
	pfam02629	1.55207	0.651254	1.05703	1.03864
	pfam03291	3.10414	0.651254	1.05703	1.03864
	pfam04146	1.55207	0.651254	1.05703	1.03864
	pfam05764	1.55207	0.651254	1.05703	1.03864
	pfam05843	1.55207	0.651254	1.05703	1.03864
	pfam05916	1.55207	0.651254	1.05703	1.03864
	pfam06003	1.55207	0.651254	1.05703	1.03864
	pfam06148	1.55207	0.651254	1.05703	1.03864
	pfam07883	1.55207	0.651254	1.05703	1.03864
	pfam11715	1.55207	0.651254	1.05703	1.03864
	pfam12202	1.55207	0.651254	1.05703	1.03864
	pfam12815	1.55207	0.651254	1.05703	1.03864
	pfam13656	1.55207	0.651254	1.05703	1.03864
	pfam14943	2.32811	0.651254	1.05703	1.03864
	pfam13555	3.88018	1.30251	1.05703	0.519319
	pfam01365	2.32811	1.30251	1.05703	1.03864
	pfam02366	2.32811	1.30251	1.05703	1.03864
	pfam05276	2.32811	1.30251	1.05703	1.03864
	pfam06017	2.32811	1.30251	1.05703	1.03864
	pfam11904	2.32811	1.30251	1.05703	1.03864
	pfam15066	3.88018	1.30251	1.05703	1.03864
	pfam00136	3.10414	1.30251	1.05703	1.55796
	pfam15236	3.10414	1.30251	1.05703	1.55796
	pfam06470	3.88018	1.30251	1.58554	0.519319
	pfam01805	3.10414	1.30251	1.58554	1.03864
	pfam03276	3.10414	1.30251	1.58554	1.03864
	pfam01435	2.32811	1.30251	1.58554	1.55796
	pfam02121	2.32811	1.30251	1.58554	1.55796
	pfam03265	2.32811	1.30251	1.58554	1.55796
	pfam04003	2.32811	1.30251	1.58554	1.55796
	pfam05063	2.32811	1.30251	1.58554	1.55796
	pfam07651	2.32811	1.30251	1.58554	1.55796
	pfam09335	2.32811	1.30251	1.58554	1.55796
	pfam09445	3.10414	1.30251	1.58554	1.55796
	pfam10513	2.32811	1.30251	1.58554	1.55796
	pfam11717	2.32811	1.30251	1.58554	1.55796
	pfam02260	3.10414	1.95376	1.58554	2.07727
	pfam03097	3.10414	1.95376	1.58554	2.07727
	pfam15558	3.10414	1.95376	1.58554	2.07727
	pfam04502	4.65622	1.95376	2.11405	1.55796
	pfam01853	3.10414	1.95376	2.11405	2.07727
	pfam03962	3.88018	1.95376	2.11405	2.07727
	pfam12624	3.10414	1.95376	2.11405	2.07727
	pfam12656	3.10414	1.95376	2.11405	2.07727
	pfam13147	3.10414	1.95376	2.11405	2.07727
	pfam02338	3.88018	1.95376	2.64257	2.59659
	pfam00995	4.65622	3.25627	2.64257	3.11591
	pfam02893	4.65622	3.25627	3.17108	3.11591
	pfam13848	5.43225	3.25627	3.17108	3.63523
	pfam00082	6.20829	3.90752	3.69959	2.59659
	pfam03357	6.20829	4.55878	4.22811	4.67387
	pfam00326	9.31243	4.55878	5.28513	5.19319
	pfam03131	6.20829	5.21003	4.75662	5.19319
	pfam00625	8.5364	6.51254	6.34216	6.23182
	pfam05175	9.31243	7.16379	7.39919	6.75114
	pfam01399	10.8645	9.11755	8.45621	8.82842
	pfam13520	12.4166	9.7688	8.45621	9.34774
	pfam13180	14.7447	10.4201	11.0988	11.425
	pfam00620	17.0728	13.6763	13.2128	12.4636
	pfam12847	20.1769	18.8864	19.0265	19.2148
	pfam00025	35.6977	23.4451	28.0112	27.0046
	pfam13414	32.5935	27.3527	26.9542	27.5239
	pfam00595	35.6977	28.6552	28.5397	27.5239
	pfam05483	40.3539	32.5627	31.7108	31.6784
	pfam00076	72.1713	57.9616	48.6232	56.6057
	pfam00001	51.2184	55.3566	51.7943	35.833
	pfam00035	6.20829	7.81504	6.34216	3.63523
	pfam00054	13.1926	11.7226	12.1558	7.27046
	pfam00058	6.20829	5.86128	5.28513	2.59659
	pfam00108	3.10414	3.90752	3.17108	2.07727
	pfam00335	13.1926	13.0251	12.6843	10.3864
	pfam00341	3.10414	3.90752	3.17108	1.03864
	pfam00349	2.32811	1.95376	2.11405	0.519319
	pfam00550	5.43225	5.21003	6.34216	3.11591
	pfam00630	7.76036	6.51254	6.34216	2.59659
	pfam00639	1.55207	1.95376	1.58554	1.03864
	pfam00690	5.43225	6.51254	5.28513	2.07727
	pfam00786	3.10414	3.25627	3.17108	1.55796
	pfam00928	3.88018	3.90752	4.22811	3.11591
	pfam00955	2.32811	1.95376	2.11405	1.03864
	pfam01073	10.0885	9.7688	12.1558	6.23182
	pfam01392	5.43225	5.21003	4.75662	2.59659
	pfam01398	6.98432	5.86128	5.81365	3.63523
	pfam01409	1.55207	1.95376	1.58554	1.03864
	pfam01431	5.43225	5.86128	5.28513	3.63523
	pfam01433	4.65622	4.55878	4.22811	2.59659
	pfam01556	4.65622	4.55878	4.75662	3.11591
	pfam01722	2.32811	1.95376	2.11405	1.03864
	pfam01728	3.88018	3.90752	4.22811	2.59659
	pfam01758	2.32811	1.95376	2.11405	1.03864
	pfam01833	3.88018	3.90752	4.22811	3.11591
	pfam02141	3.88018	3.90752	3.69959	2.59659
	pfam02535	6.98432	6.51254	6.34216	4.15455
	pfam02714	1.55207	1.95376	1.58554	0.519319
	pfam02719	10.0885	9.11755	8.98473	7.27046
	pfam03770	3.10414	3.25627	3.69959	1.03864
	pfam03961	5.43225	4.55878	4.22811	1.03864
	pfam04321	6.20829	6.51254	6.34216	4.15455
	pfam05347	3.10414	3.25627	3.17108	2.59659
	pfam05783	1.55207	1.95376	1.58554	0.519319
	pfam06602	3.10414	3.90752	3.17108	2.07727
	pfam07744	2.32811	1.95376	2.11405	1.03864
	pfam07885	19.4009	15.6301	15.3269	9.34774
	pfam08005	1.55207	1.95376	1.58554	0.519319
	pfam08240	5.43225	5.21003	5.28513	3.63523
	pfam12698	19.4009	18.8864	20.612	7.78978
	pfam12906	6.20829	5.86128	5.28513	2.59659
	pfam13246	9.31243	8.4663	8.45621	4.67387
	pfam13616	1.55207	1.95376	1.58554	1.03864
	pfam14429	3.10414	2.60501	2.64257	1.55796
	pfam14670	10.8645	10.4201	9.51324	5.19319
	pfam15469	1.55207	1.95376	1.58554	1.03864
	pfam00069	152.879	143.276	99.3605	140.216
	pfam00217	1.55207	1.95376	0.528513	1.55796
	pfam00237	1.55207	1.95376	1.05703	1.55796
	pfam00289	3.10414	2.60501	1.58554	2.59659
	pfam00294	3.88018	3.90752	2.11405	3.63523
	pfam00350	4.65622	4.55878	3.17108	4.67387
	pfam00364	4.65622	4.55878	2.11405	4.15455
	pfam00514	3.88018	3.90752	2.11405	5.19319
	pfam00717	2.32811	1.95376	1.05703	2.07727
	pfam00883	1.55207	1.95376	0.528513	1.55796
	pfam01019	1.55207	1.95376	0.528513	1.55796
	pfam01040	2.32811	1.95376	1.05703	2.07727
	pfam01055	2.32811	1.95376	1.05703	2.07727
	pfam01096	2.32811	2.60501	1.05703	2.59659
	pfam01176	1.55207	1.95376	1.05703	1.55796
	pfam01712	1.55207	1.95376	1.05703	1.55796
	pfam02181	3.88018	3.90752	2.64257	4.67387
	pfam02709	6.98432	6.51254	5.28513	6.75114
	pfam02779	3.88018	3.90752	3.17108	4.15455
	pfam05047	1.55207	1.95376	1.05703	1.55796
	pfam05193	5.43225	5.86128	3.69959	5.19319
	pfam06009	1.55207	1.95376	0.528513	1.55796
	pfam07714	144.343	140.02	104.117	150.602
	pfam07728	20.953	20.8401	18.498	20.7727
	pfam07973	2.32811	1.95376	1.05703	2.07727
	pfam08534	3.88018	3.90752	2.64257	4.67387
	pfam08662	4.65622	5.21003	3.69959	4.67387
	pfam08718	1.55207	1.95376	1.05703	1.55796
	pfam09730	10.8645	9.7688	6.87067	9.86705
	pfam10261	1.55207	1.95376	1.05703	1.55796
	pfam10409	1.55207	1.95376	1.05703	1.55796
	pfam10602	1.55207	1.95376	1.05703	1.55796
	pfam11987	1.55207	1.95376	0.528513	1.55796
	pfam13041	1.55207	1.95376	1.05703	1.55796
	pfam13242	5.43225	5.86128	2.64257	5.19319
	pfam13385	3.10414	3.25627	2.11405	3.63523
	pfam13513	4.65622	4.55878	3.69959	4.67387
	pfam13641	7.76036	8.4663	5.81365	7.78978
	pfam13672	1.55207	1.95376	0.528513	1.55796
	pfam15413	6.20829	5.86128	3.69959	6.75114
	pfam00104	10.8645	8.4663	12.6843	10.9057
	pfam00160	9.31243	7.81504	9.51324	9.86705
	pfam00178	4.65622	3.90752	4.75662	4.67387
	pfam00753	7.76036	3.90752	6.34216	6.23182
	pfam00789	3.10414	0.651254	2.64257	3.11591
	pfam00817	1.55207	1.30251	1.58554	1.55796
	pfam01084	2.32811	0.651254	1.58554	1.55796
	pfam01239	1.55207	1.30251	1.58554	1.55796
	pfam01421	7.76036	5.21003	7.9277	7.78978
	pfam01423	12.4166	7.81504	11.0988	10.9057
	pfam02891	1.55207	0.651254	1.58554	1.55796
	pfam02984	3.10414	1.95376	3.17108	3.63523
	pfam03259	1.55207	0.651254	1.58554	1.55796
	pfam03901	1.55207	1.30251	1.58554	1.55796
	pfam04503	1.55207	1.30251	1.58554	1.55796
	pfam04641	1.55207	0.651254	1.58554	1.55796
	pfam04670	8.5364	4.55878	7.9277	9.34774
	pfam04790	1.55207	1.30251	1.58554	1.55796
	pfam04791	1.55207	1.30251	1.58554	1.55796
	pfam04831	1.55207	1.30251	1.58554	1.55796
	pfam05493	1.55207	1.30251	1.58554	1.55796
	pfam05739	6.20829	4.55878	6.34216	6.75114
	pfam05887	3.88018	1.30251	4.22811	3.63523
	pfam06367	1.55207	0.651254	1.58554	1.55796
	pfam07019	1.55207	1.30251	1.58554	1.55796
	pfam07686	11.6405	9.11755	11.6273	11.9443
	pfam07738	1.55207	1.30251	1.58554	1.55796
	pfam08700	2.32811	0.651254	2.64257	2.59659
	pfam09258	3.10414	0.651254	2.11405	2.07727
	pfam10075	3.10414	2.60501	3.17108	3.11591
	pfam13688	7.76036	5.21003	6.87067	6.75114
	pfam13901	1.55207	1.30251	1.58554	1.55796
	pfam13927	47.3382	35.1677	50.2088	48.816
	pfam13959	2.32811	0.651254	2.64257	2.07727
	pfam13964	7.76036	5.86128	8.45621	7.78978
	pfam14555	4.65622	1.30251	3.69959	3.63523
	pfam14833	1.55207	0.651254	1.58554	1.55796
	pfam14864	1.55207	0.651254	1.58554	2.07727
	pfam15619	3.88018	1.95376	4.22811	4.67387
	pfam05183	0.776036	3.25627	2.64257	2.59659
	pfam04099	0.776036	2.60501	2.11405	2.07727
	pfam11559	0.776036	2.60501	3.17108	2.59659
	pfam00564	0.776036	1.95376	2.11405	2.07727
	pfam02252	0.776036	1.95376	1.58554	1.55796
	pfam13181	1.55207	2.60501	3.17108	2.59659
	pfam11976	2.32811	5.21003	6.34216	5.71251
	pfam13692	2.32811	2.60501	2.64257	2.59659
	pfam00533	3.10414	5.86128	6.87067	5.71251
	pfam13445	5.43225	6.51254	6.87067	6.75114
	pfam13847	17.0728	18.2351	17.9695	18.1762
	pfam00002	10.0885	9.11755	8.45621	11.425
	pfam00003	8.5364	6.51254	6.34216	4.15455
	pfam00004	26.3852	28.6552	24.8401	23.8887
	pfam00005	51.9944	72.2892	59.1935	28.5625
	pfam00008	9.31243	8.4663	7.9277	5.71251
	pfam00010	17.0728	20.1889	25.3686	18.1762
	pfam00011	3.88018	6.51254	5.81365	7.78978
	pfam00013	15.5207	11.0713	10.5703	7.78978
	pfam00014	1.55207	0.651254	2.64257	3.63523
	pfam00017	14.7447	14.9788	11.0988	13.5023
	pfam00018	33.3695	27.3527	24.3116	32.1978
	pfam00019	3.10414	3.25627	3.17108	3.11591
	pfam00022	8.5364	4.55878	2.64257	8.3091
	pfam00023	43.458	52.7515	29.5967	34.7943
	pfam00026	1.55207	0.651254	1.05703	0.519319
	pfam00027	8.5364	7.16379	6.87067	10.3864
	pfam00028	12.4166	12.3738	8.45621	6.23182
	pfam00036	4.65622	3.25627	8.98473	9.86705
	pfam00037	1.55207	1.30251	1.05703	1.03864
	pfam00038	4.65622	7.81504	7.39919	11.9443
	pfam00041	32.5935	26.7014	33.2963	29.6012
	pfam00042	3.10414	1.95376	0.528513	1.03864
	pfam00044	0.776036	1.30251	0.528513	0.519319
	pfam00045	1.55207	1.30251	0.528513	1.03864
	pfam00046	42.682	50.7978	54.9654	45.7
	pfam00047	45.0101	32.5627	48.6232	39.9875
	pfam00049	0.776036	1.95376	1.05703	0.519319
	pfam00050	2.32811	3.90752	4.75662	1.03864
	pfam00052	3.88018	2.60501	3.69959	2.07727
	pfam00053	9.31243	7.16379	13.2128	8.3091
	pfam00056	1.55207	1.30251	1.58554	1.03864
	pfam00057	26.3852	28.6552	38.053	17.1375
	pfam00059	3.10414	2.60501	5.28513	3.63523
	pfam00060	18.6249	23.4451	10.0418	12.4636
	pfam00063	6.98432	5.21003	2.64257	0.519319
	pfam00066	0.776036	1.30251	1.58554	0.519319
	pfam00067	20.1769	22.1426	62.8931	38.9489
	pfam00068	1.55207	0.651254	2.11405	1.03864
	pfam00071	49.6663	42.9827	38.053	38.9489
	pfam00075	0.776036	1.95376	0.528513	1.55796
	pfam00080	5.43225	4.55878	5.28513	2.07727
	pfam00081	1.55207	1.30251	0.528513	1.03864
	pfam00083	17.0728	16.2813	25.3686	38.4296
	pfam00084	8.5364	10.4201	12.6843	8.3091
	pfam00085	11.6405	11.0713	10.0418	11.9443
	pfam00086	3.10414	1.95376	2.64257	3.11591
	pfam00089	42.682	28.0039	68.1782	30.1205
	pfam00090	3.10414	3.25627	3.69959	2.59659
	pfam00091	4.65622	4.55878	5.81365	9.86705
	pfam00092	2.32811	1.30251	2.11405	2.59659
	pfam00094	3.10414	2.60501	5.28513	3.63523
	pfam00095	0.776036	1.30251	0.528513	0.519319
	pfam00096	3.88018	1.95376	2.64257	6.75114
	pfam00097	15.5207	18.8864	22.7261	19.2148
	pfam00098	1.55207	1.30251	2.11405	3.11591
	pfam00100	15.5207	11.7226	12.1558	9.34774
	pfam00102	18.6249	18.2351	11.0988	12.983
	pfam00105	12.4166	15.6301	19.0265	10.3864
	pfam00106	29.4894	39.0752	55.4939	33.2364
	pfam00107	7.76036	8.4663	10.0418	4.67387
	pfam00110	6.20829	3.90752	4.75662	2.59659
	pfam00111	0.776036	1.30251	0.528513	0.519319
	pfam00117	1.55207	1.30251	2.11405	0.519319
	pfam00118	7.76036	7.16379	6.34216	7.27046
	pfam00120	1.55207	2.60501	1.05703	4.15455
	pfam00121	0.776036	1.30251	0.528513	0.519319
	pfam00122	11.6405	13.0251	8.45621	5.71251
	pfam00128	1.55207	2.60501	2.11405	2.07727
	pfam00130	13.1926	13.6763	14.2699	12.983
	pfam00132	2.32811	2.60501	2.11405	1.03864
	pfam00133	6.20829	5.21003	3.69959	3.11591
	pfam00134	8.5364	7.81504	6.87067	6.75114
	pfam00137	2.32811	2.60501	2.64257	1.55796
	pfam00145	1.55207	1.30251	1.05703	0.519319
	pfam00147	0.776036	0.651254	1.05703	0.519319
	pfam00149	23.2811	22.1426	12.1558	18.6955
	pfam00151	7.76036	6.51254	17.4409	9.86705
	pfam00152	3.88018	3.90752	3.17108	3.11591
	pfam00153	24.0571	22.1426	21.1405	19.2148
	pfam00155	10.8645	11.0713	6.87067	5.19319
	pfam00156	3.10414	3.25627	2.64257	2.59659
	pfam00157	3.88018	3.25627	2.64257	2.07727
	pfam00163	0.776036	1.30251	0.528513	1.55796
	pfam00164	1.55207	1.95376	1.05703	1.03864
	pfam00166	0.776036	0.651254	0.528513	0.519319
	pfam00168	20.953	18.2351	17.9695	19.2148
	pfam00169	28.7133	24.7476	25.8972	28.0432
	pfam00170	8.5364	7.16379	11.0988	9.86705
	pfam00171	4.65622	5.86128	4.75662	6.75114
	pfam00173	4.65622	3.90752	3.69959	6.75114
	pfam00174	0.776036	0.651254	0.528513	0.519319
	pfam00176	11.6405	10.4201	12.1558	10.3864
	pfam00177	1.55207	1.95376	1.05703	2.07727
	pfam00179	17.8488	14.9788	14.7984	16.0989
	pfam00180	4.65622	3.90752	2.11405	3.11591
	pfam00184	0.776036	0.651254	0.528513	0.519319
	pfam00185	0.776036	0.651254	0.528513	0.519319
	pfam00186	0.776036	1.30251	0.528513	0.519319
	pfam00188	2.32811	3.90752	4.75662	5.19319
	pfam00189	0.776036	1.30251	0.528513	0.519319
	pfam00194	6.20829	5.86128	4.75662	4.67387
	pfam00198	2.32811	3.90752	2.64257	2.07727
	pfam00200	3.88018	3.25627	5.81365	4.15455
	pfam00202	3.10414	1.95376	3.69959	2.07727
	pfam00203	0.776036	1.30251	0.528513	1.03864
	pfam00206	1.55207	1.30251	1.58554	1.03864
	pfam00208	1.55207	1.30251	0.528513	0.519319
	pfam00209	10.0885	7.81504	5.28513	0.519319
	pfam00210	2.32811	1.95376	1.05703	1.55796
	pfam00211	17.0728	13.6763	8.98473	7.27046
	pfam00225	15.5207	9.7688	12.1558	13.5023
	pfam00226	19.4009	17.5838	20.0835	17.1375
	pfam00227	10.8645	9.7688	8.45621	7.78978
	pfam00230	3.88018	5.21003	5.81365	2.07727
	pfam00231	0.776036	1.30251	0.528513	0.519319
	pfam00233	3.88018	3.90752	5.28513	2.59659
	pfam00238	1.55207	1.95376	2.11405	1.03864
	pfam00240	10.0885	9.11755	11.6273	12.983
	pfam00244	1.55207	1.30251	1.05703	2.59659
	pfam00245	3.10414	3.25627	0.528513	1.55796
	pfam00246	6.20829	7.81504	6.34216	6.75114
	pfam00248	6.98432	5.21003	7.39919	3.63523
	pfam00249	5.43225	3.25627	7.39919	5.19319
	pfam00250	6.98432	9.11755	10.5703	8.3091
	pfam00252	1.55207	1.95376	1.05703	1.03864
	pfam00253	0.776036	1.30251	1.05703	1.03864
	pfam00254	5.43225	3.90752	2.64257	3.63523
	pfam00255	2.32811	1.95376	2.11405	3.11591
	pfam00258	3.10414	2.60501	2.11405	2.07727
	pfam00261	3.10414	2.60501	5.81365	4.15455
	pfam00266	7.76036	7.81504	6.87067	3.63523
	pfam00268	0.776036	1.30251	1.58554	1.03864
	pfam00270	34.1456	35.819	34.3534	36.3523
	pfam00276	1.55207	1.95376	1.05703	1.03864
	pfam00281	0.776036	1.30251	0.528513	0.519319
	pfam00282	3.10414	3.25627	4.22811	2.07727
	pfam00285	1.55207	1.30251	2.11405	1.03864
	pfam00287	1.55207	1.30251	0.528513	1.55796
	pfam00291	0.776036	1.95376	1.58554	0.519319
	pfam00292	3.88018	5.21003	4.22811	3.63523
	pfam00297	1.55207	1.30251	1.05703	1.03864
	pfam00298	1.55207	1.95376	1.05703	1.03864
	pfam00300	1.55207	2.60501	1.58554	2.59659
	pfam00306	2.32811	3.25627	1.58554	2.59659
	pfam00307	17.8488	14.9788	11.0988	16.6182
	pfam00310	3.10414	2.60501	1.58554	1.55796
	pfam00312	0.776036	0.651254	0.528513	1.03864
	pfam00313	1.55207	1.95376	1.05703	2.07727
	pfam00316	0.776036	1.30251	1.05703	0.519319
	pfam00317	0.776036	1.95376	0.528513	1.03864
	pfam00318	1.55207	1.95376	1.05703	1.03864
	pfam00319	1.55207	1.30251	2.11405	1.03864
	pfam00320	6.98432	5.21003	3.69959	2.59659
	pfam00324	12.4166	9.7688	7.9277	8.82842
	pfam00327	1.55207	1.30251	0.528513	1.55796
	pfam00328	5.43225	6.51254	4.75662	8.3091
	pfam00329	0.776036	0.651254	0.528513	0.519319
	pfam00330	0.776036	0.651254	0.528513	0.519319
	pfam00333	1.55207	1.95376	1.05703	1.03864
	pfam00337	3.88018	2.60501	1.05703	0.519319
	pfam00338	2.32811	1.95376	1.58554	1.55796
	pfam00339	4.65622	5.21003	2.64257	3.11591
	pfam00344	0.776036	1.30251	0.528513	0.519319
	pfam00346	0.776036	0.651254	0.528513	0.519319
	pfam00347	0.776036	1.30251	0.528513	0.519319
	pfam00348	3.88018	3.25627	2.64257	2.59659
	pfam00351	2.32811	2.60501	0.528513	0.519319
	pfam00355	2.32811	1.95376	1.58554	0.519319
	pfam00365	2.32811	2.60501	0.528513	0.519319
	pfam00366	0.776036	0.651254	0.528513	0.519319
	pfam00370	3.10414	3.25627	1.58554	2.07727
	pfam00373	13.1926	11.0713	8.45621	10.3864
	pfam00375	4.65622	3.25627	2.11405	2.07727
	pfam00378	6.98432	6.51254	5.81365	5.19319
	pfam00379	16.2968	14.9788	21.669	35.833
	pfam00380	1.55207	1.95376	1.05703	1.03864
	pfam00382	1.55207	1.95376	1.05703	1.03864
	pfam00383	3.10414	3.25627	2.64257	3.63523
	pfam00384	0.776036	0.651254	1.05703	0.519319
	pfam00385	3.10414	3.25627	10.5703	5.19319
	pfam00389	2.32811	1.95376	3.17108	1.03864
	pfam00390	0.776036	1.30251	0.528513	0.519319
	pfam00397	10.0885	7.16379	7.9277	5.71251
	pfam00400	75.2755	67.7304	60.2505	59.7216
	pfam00405	1.55207	1.30251	2.64257	0.519319
	pfam00406	3.10414	3.25627	2.11405	2.07727
	pfam00408	1.55207	0.651254	1.58554	1.03864
	pfam00410	0.776036	1.30251	0.528513	1.03864
	pfam00411	1.55207	1.95376	1.05703	1.03864
	pfam00412	18.6249	18.8864	18.498	19.7341
	pfam00413	1.55207	1.95376	0.528513	2.07727
	pfam00415	9.31243	18.8864	3.17108	6.23182
	pfam00416	0.776036	1.30251	0.528513	0.519319
	pfam00418	0.776036	0.651254	0.528513	0.519319
	pfam00428	2.32811	1.30251	0.528513	1.03864
	pfam00431	16.2968	11.7226	19.0265	8.82842
	pfam00432	2.32811	1.95376	1.05703	1.03864
	pfam00433	3.10414	5.21003	5.81365	7.27046
	pfam00435	5.43225	7.16379	8.98473	6.75114
	pfam00438	1.55207	1.30251	1.05703	1.55796
	pfam00439	12.4166	7.81504	8.98473	7.27046
	pfam00441	6.20829	6.51254	9.51324	7.27046
	pfam00443	18.6249	18.2351	10.5703	10.9057
	pfam00444	0.776036	0.651254	0.528513	0.519319
	pfam00445	2.32811	3.25627	1.05703	4.15455
	pfam00448	3.10414	2.60501	1.58554	1.55796
	pfam00450	1.55207	1.95376	2.64257	2.59659
	pfam00453	0.776036	1.30251	0.528513	0.519319
	pfam00454	8.5364	7.81504	5.28513	5.19319
	pfam00459	3.10414	4.55878	2.64257	2.07727
	pfam00462	3.10414	2.60501	3.69959	3.63523
	pfam00466	1.55207	1.95376	0.528513	1.03864
	pfam00472	2.32811	1.95376	1.58554	1.55796
	pfam00474	3.88018	14.9788	3.17108	6.23182
	pfam00476	1.55207	1.30251	1.05703	1.55796
	pfam00478	0.776036	1.30251	1.05703	1.55796
	pfam00481	7.76036	8.4663	4.22811	5.19319
	pfam00483	2.32811	1.95376	2.11405	1.55796
	pfam00487	6.98432	9.11755	7.39919	4.67387
	pfam00488	3.10414	3.90752	2.11405	2.07727
	pfam00490	0.776036	0.651254	0.528513	0.519319
	pfam00491	0.776036	1.30251	0.528513	0.519319
	pfam00493	3.10414	3.25627	3.69959	2.59659
	pfam00494	0.776036	0.651254	2.11405	1.03864
	pfam00497	13.1926	18.2351	6.34216	7.27046
	pfam00498	6.98432	5.21003	4.75662	6.75114
	pfam00501	17.8488	32.5627	10.5703	24.9273
	pfam00503	15.5207	13.0251	8.98473	7.78978
	pfam00515	13.1926	9.11755	11.6273	14.0216
	pfam00520	34.1456	25.3989	21.669	18.6955
	pfam00530	0.776036	1.30251	1.05703	1.03864
	pfam00531	2.32811	1.95376	2.64257	3.11591
	pfam00534	3.88018	3.25627	2.64257	4.15455
	pfam00535	6.98432	7.81504	5.28513	6.75114
	pfam00536	12.4166	8.4663	15.8554	11.425
	pfam00538	2.32811	1.95376	0.528513	1.55796
	pfam00549	3.10414	2.60501	1.58554	2.07727
	pfam00551	1.55207	1.30251	1.05703	1.03864
	pfam00554	2.32811	1.95376	1.58554	1.03864
	pfam00557	5.43225	5.86128	4.75662	4.15455
	pfam00561	17.0728	21.4914	30.1253	28.0432
	pfam00562	1.55207	2.60501	1.05703	1.03864
	pfam00565	0.776036	1.30251	1.05703	0.519319
	pfam00566	14.7447	11.7226	13.2128	11.425
	pfam00567	6.20829	3.90752	10.5703	10.3864
	pfam00568	1.55207	2.60501	2.11405	2.07727
	pfam00569	3.88018	2.60501	2.11405	2.07727
	pfam00570	0.776036	0.651254	1.05703	1.03864
	pfam00571	3.88018	3.90752	2.64257	3.11591
	pfam00572	1.55207	1.95376	1.05703	1.03864
	pfam00573	1.55207	2.60501	1.05703	1.03864
	pfam00575	4.65622	5.21003	2.64257	4.15455
	pfam00578	5.43225	4.55878	4.22811	6.75114
	pfam00579	3.10414	3.25627	2.11405	2.59659
	pfam00581	1.55207	1.95376	2.64257	5.19319
	pfam00584	0.776036	0.651254	1.05703	1.03864
	pfam00586	0.776036	0.651254	1.58554	1.03864
	pfam00588	0.776036	1.95376	0.528513	1.03864
	pfam00590	0.776036	0.651254	0.528513	0.519319
	pfam00596	1.55207	1.30251	1.05703	0.519319
	pfam00609	3.10414	2.60501	2.11405	1.03864
	pfam00612	2.32811	0.651254	2.64257	1.55796
	pfam00613	3.10414	3.25627	2.64257	1.55796
	pfam00614	1.55207	1.30251	0.528513	1.03864
	pfam00615	5.43225	5.86128	5.28513	7.27046
	pfam00616	3.10414	2.60501	2.11405	3.11591
	pfam00617	7.76036	5.86128	4.75662	3.63523
	pfam00618	3.10414	3.25627	3.17108	3.11591
	pfam00621	20.1769	15.6301	13.2128	11.9443
	pfam00622	8.5364	5.86128	4.22811	6.75114
	pfam00623	1.55207	1.30251	0.528513	0.519319
	pfam00626	3.10414	3.25627	2.11405	2.07727
	pfam00627	3.88018	4.55878	4.75662	5.19319
	pfam00628	19.4009	16.9326	20.0835	16.6182
	pfam00629	3.88018	5.86128	11.0988	1.03864
	pfam00632	8.5364	7.81504	7.39919	8.3091
	pfam00633	0.776036	1.30251	1.05703	1.55796
	pfam00635	2.32811	1.95376	2.11405	1.55796
	pfam00636	2.32811	3.90752	1.58554	3.63523
	pfam00637	3.10414	4.55878	4.22811	2.59659
	pfam00638	2.32811	1.30251	1.05703	0.519319
	pfam00640	6.20829	4.55878	5.28513	4.15455
	pfam00641	3.88018	1.30251	2.64257	2.59659
	pfam00642	9.31243	3.90752	4.75662	6.23182
	pfam00644	1.55207	1.95376	1.05703	2.07727
	pfam00646	4.65622	8.4663	19.0265	14.0216
	pfam00647	0.776036	0.651254	0.528513	0.519319
	pfam00650	10.8645	9.7688	17.9695	15.0602
	pfam00652	4.65622	3.90752	5.28513	5.71251
	pfam00656	2.32811	1.30251	2.11405	1.55796
	pfam00657	0.776036	1.30251	1.58554	1.03864
	pfam00658	1.55207	1.30251	1.05703	1.03864
	pfam00659	0.776036	0.651254	0.528513	1.03864
	pfam00664	13.9686	21.4914	25.8972	15.0602
	pfam00667	3.10414	2.60501	2.11405	2.07727
	pfam00670	1.55207	1.30251	1.05703	1.03864
	pfam00673	0.776036	1.30251	0.528513	0.519319
	pfam00675	5.43225	4.55878	3.69959	4.67387
	pfam00676	4.65622	5.86128	3.69959	4.15455
	pfam00679	4.65622	5.86128	3.17108	3.11591
	pfam00682	1.55207	1.30251	2.11405	2.07727
	pfam00684	2.32811	2.60501	3.17108	1.55796
	pfam00687	2.32811	2.60501	1.58554	1.55796
	pfam00688	3.88018	2.60501	1.58554	2.07727
	pfam00689	6.20829	7.16379	5.28513	2.07727
	pfam00696	0.776036	0.651254	1.05703	1.03864
	pfam00698	3.88018	4.55878	2.64257	1.55796
	pfam00702	17.0728	16.9326	8.98473	10.9057
	pfam00703	0.776036	0.651254	0.528513	0.519319
	pfam00704	9.31243	9.7688	11.0988	6.23182
	pfam00705	0.776036	0.651254	0.528513	0.519319
	pfam00708	1.55207	1.30251	0.528513	1.03864
	pfam00719	0.776036	0.651254	0.528513	0.519319
	pfam00723	2.32811	2.60501	1.05703	1.03864
	pfam00725	2.32811	2.60501	3.17108	1.55796
	pfam00728	3.10414	1.95376	2.11405	3.11591
	pfam00731	0.776036	0.651254	0.528513	0.519319
	pfam00733	2.32811	1.95376	1.05703	1.03864
	pfam00735	3.88018	1.95376	2.64257	3.11591
	pfam00736	1.55207	1.30251	1.05703	1.55796
	pfam00743	0.776036	3.25627	3.17108	2.07727
	pfam00749	3.10414	2.60501	2.11405	2.07727
	pfam00750	1.55207	1.95376	1.05703	1.03864
	pfam00752	2.32811	2.60501	1.58554	1.55796
	pfam00754	6.20829	4.55878	4.22811	6.23182
	pfam00755	0.776036	1.30251	1.05703	1.55796
	pfam00756	0.776036	1.30251	2.64257	0.519319
	pfam00763	0.776036	0.651254	1.58554	1.55796
	pfam00766	0.776036	0.651254	0.528513	1.03864
	pfam00769	9.31243	7.16379	5.28513	6.75114
	pfam00773	1.55207	2.60501	1.05703	1.03864
	pfam00778	1.55207	1.30251	1.05703	1.55796
	pfam00780	2.32811	1.95376	2.64257	3.63523
	pfam00781	5.43225	3.90752	3.69959	2.59659
	pfam00782	13.9686	15.6301	10.0418	9.34774
	pfam00784	3.10414	3.25627	2.64257	2.07727
	pfam00787	8.5364	6.51254	7.39919	9.34774
	pfam00788	7.76036	5.21003	5.81365	4.67387
	pfam00790	2.32811	2.60501	2.11405	2.07727
	pfam00791	1.55207	1.30251	1.05703	2.59659
	pfam00792	2.32811	2.60501	2.11405	1.03864
	pfam00795	3.88018	3.90752	3.17108	2.59659
	pfam00804	2.32811	1.30251	2.11405	3.11591
	pfam00805	0.776036	0.651254	0.528513	0.519319
	pfam00806	0.776036	0.651254	0.528513	0.519319
	pfam00808	6.20829	4.55878	4.22811	11.425
	pfam00810	0.776036	0.651254	0.528513	0.519319
	pfam00814	1.55207	2.60501	1.05703	1.03864
	pfam00827	0.776036	0.651254	0.528513	0.519319
	pfam00828	1.55207	1.30251	1.05703	1.03864
	pfam00829	0.776036	1.30251	0.528513	0.519319
	pfam00831	0.776036	0.651254	0.528513	0.519319
	pfam00834	0.776036	0.651254	0.528513	0.519319
	pfam00835	0.776036	0.651254	1.05703	1.03864
	pfam00838	0.776036	0.651254	0.528513	0.519319
	pfam00850	3.88018	3.90752	3.17108	2.07727
	pfam00852	1.55207	1.30251	4.75662	2.59659
	pfam00853	2.32811	1.95376	0.528513	1.03864
	pfam00854	0.776036	1.30251	0.528513	1.55796
	pfam00856	13.9686	14.9788	11.0988	7.78978
	pfam00857	1.55207	1.95376	1.05703	1.03864
	pfam00858	6.98432	7.81504	6.87067	8.82842
	pfam00861	0.776036	1.95376	0.528513	1.03864
	pfam00867	2.32811	1.95376	2.11405	1.55796
	pfam00868	2.32811	1.30251	0.528513	0.519319
	pfam00878	0.776036	1.30251	0.528513	0.519319
	pfam00884	3.10414	1.95376	8.45621	5.19319
	pfam00886	0.776036	1.30251	0.528513	0.519319
	pfam00887	2.32811	2.60501	1.58554	3.63523
	pfam00889	0.776036	1.30251	0.528513	0.519319
	pfam00890	3.10414	4.55878	4.22811	3.11591
	pfam00892	6.20829	5.86128	5.28513	3.11591
	pfam00899	6.20829	5.21003	3.17108	4.15455
	pfam00900	0.776036	0.651254	0.528513	0.519319
	pfam00903	3.10414	2.60501	1.05703	3.11591
	pfam00907	3.88018	3.25627	3.69959	4.67387
	pfam00910	4.65622	3.90752	4.22811	3.63523
	pfam00916	3.10414	3.25627	2.64257	2.59659
	pfam00917	1.55207	1.30251	2.11405	2.07727
	pfam00923	0.776036	0.651254	0.528513	1.03864
	pfam00929	3.88018	3.90752	2.64257	3.63523
	pfam00930	3.88018	5.21003	2.64257	1.03864
	pfam00935	0.776036	0.651254	1.05703	0.519319
	pfam00939	3.10414	3.90752	1.58554	3.63523
	pfam00940	0.776036	0.651254	0.528513	0.519319
	pfam00956	0.776036	0.651254	1.58554	1.03864
	pfam00957	3.88018	3.25627	2.64257	4.15455
	pfam00962	0.776036	0.651254	1.05703	0.519319
	pfam00970	0.776036	1.30251	1.05703	1.03864
	pfam00984	0.776036	0.651254	0.528513	0.519319
	pfam00988	0.776036	0.651254	0.528513	0.519319
	pfam00992	2.32811	1.95376	3.69959	1.55796
	pfam00994	0.776036	1.30251	0.528513	0.519319
	pfam00996	0.776036	1.30251	0.528513	0.519319
	pfam00999	3.10414	3.90752	5.28513	3.63523
	pfam01000	1.55207	2.60501	1.05703	1.03864
	pfam01008	3.10414	2.60501	2.64257	2.07727
	pfam01012	1.55207	1.30251	1.05703	1.55796
	pfam01015	0.776036	0.651254	1.05703	0.519319
	pfam01016	0.776036	0.651254	0.528513	0.519319
	pfam01017	2.32811	0.651254	1.05703	2.07727
	pfam01025	0.776036	1.30251	1.05703	1.03864
	pfam01026	1.55207	1.30251	0.528513	1.55796
	pfam01027	2.32811	3.25627	2.64257	5.19319
	pfam01031	1.55207	1.30251	1.58554	1.03864
	pfam01033	0.776036	0.651254	0.528513	0.519319
	pfam01034	0.776036	0.651254	0.528513	0.519319
	pfam01041	1.55207	1.95376	0.528513	1.03864
	pfam01048	3.10414	1.30251	2.64257	4.67387
	pfam01049	0.776036	1.30251	0.528513	1.03864
	pfam01053	2.32811	1.95376	2.11405	1.55796
	pfam01057	0.776036	1.30251	1.05703	1.55796
	pfam01058	0.776036	0.651254	0.528513	0.519319
	pfam01061	26.3852	29.9577	22.1976	4.67387
	pfam01062	1.55207	0.651254	2.64257	1.03864
	pfam01063	0.776036	0.651254	0.528513	1.03864
	pfam01064	1.55207	1.30251	3.17108	2.07727
	pfam01068	1.55207	1.30251	1.05703	1.55796
	pfam01070	1.55207	1.30251	1.58554	1.03864
	pfam01071	3.10414	2.60501	1.05703	1.03864
	pfam01074	3.88018	3.90752	1.58554	2.59659
	pfam01078	6.20829	9.7688	5.81365	8.3091
	pfam01079	0.776036	0.651254	0.528513	0.519319
	pfam01080	1.55207	1.30251	0.528513	0.519319
	pfam01082	2.32811	3.25627	1.58554	1.03864
	pfam01085	0.776036	1.30251	0.528513	0.519319
	pfam01086	0.776036	0.651254	2.11405	1.55796
	pfam01087	0.776036	0.651254	0.528513	1.03864
	pfam01088	2.32811	1.95376	2.11405	1.55796
	pfam01090	0.776036	0.651254	0.528513	0.519319
	pfam01092	0.776036	0.651254	0.528513	0.519319
	pfam01094	23.2811	18.2351	12.6843	11.9443
	pfam01105	3.88018	3.90752	3.17108	3.63523
	pfam01111	0.776036	0.651254	0.528513	1.03864
	pfam01112	1.55207	1.95376	1.05703	1.03864
	pfam01115	0.776036	0.651254	0.528513	1.03864
	pfam01119	1.55207	1.95376	1.05703	1.03864
	pfam01120	0.776036	1.30251	1.05703	1.55796
	pfam01121	1.55207	1.30251	1.05703	1.55796
	pfam01127	0.776036	0.651254	0.528513	0.519319
	pfam01128	0.776036	1.30251	0.528513	0.519319
	pfam01130	9.31243	9.7688	6.87067	8.82842
	pfam01133	0.776036	0.651254	0.528513	0.519319
	pfam01134	0.776036	0.651254	0.528513	0.519319
	pfam01138	4.65622	3.90752	4.22811	4.15455
	pfam01145	10.0885	7.81504	11.0988	6.23182
	pfam01148	0.776036	1.30251	0.528513	1.03864
	pfam01151	10.0885	12.3738	16.9124	23.8887
	pfam01153	0.776036	0.651254	0.528513	1.03864
	pfam01157	0.776036	0.651254	0.528513	0.519319
	pfam01159	0.776036	0.651254	0.528513	0.519319
	pfam01161	1.55207	1.30251	3.17108	3.11591
	pfam01163	2.32811	1.95376	2.11405	2.07727
	pfam01166	0.776036	0.651254	0.528513	0.519319
	pfam01167	1.55207	1.30251	1.05703	1.03864
	pfam01168	0.776036	0.651254	0.528513	0.519319
	pfam01169	0.776036	1.30251	1.58554	1.55796
	pfam01170	3.10414	2.60501	2.11405	3.11591
	pfam01171	0.776036	1.30251	1.05703	0.519319
	pfam01172	0.776036	0.651254	0.528513	0.519319
	pfam01180	2.32811	1.30251	1.05703	2.07727
	pfam01182	1.55207	1.30251	1.05703	0.519319
	pfam01186	0.776036	0.651254	0.528513	0.519319
	pfam01187	0.776036	1.95376	0.528513	1.03864
	pfam01189	3.10414	2.60501	3.17108	2.59659
	pfam01191	0.776036	0.651254	0.528513	0.519319
	pfam01192	0.776036	1.30251	0.528513	0.519319
	pfam01193	3.10414	3.25627	2.11405	1.55796
	pfam01194	1.55207	1.30251	0.528513	0.519319
	pfam01196	0.776036	1.30251	0.528513	0.519319
	pfam01199	0.776036	0.651254	0.528513	0.519319
	pfam01200	0.776036	0.651254	0.528513	0.519319
	pfam01201	1.55207	1.30251	1.05703	1.03864
	pfam01207	3.10414	3.25627	2.64257	4.15455
	pfam01208	0.776036	0.651254	0.528513	0.519319
	pfam01209	3.10414	1.95376	6.87067	3.63523
	pfam01210	1.55207	3.25627	2.64257	1.55796
	pfam01212	0.776036	3.90752	2.64257	2.07727
	pfam01213	1.55207	1.30251	1.05703	0.519319
	pfam01214	1.55207	1.30251	0.528513	1.03864
	pfam01215	0.776036	0.651254	0.528513	0.519319
	pfam01216	2.32811	2.60501	1.05703	2.07727
	pfam01217	4.65622	2.60501	3.69959	3.11591
	pfam01218	0.776036	0.651254	0.528513	0.519319
	pfam01221	3.10414	2.60501	1.58554	1.03864
	pfam01227	0.776036	0.651254	0.528513	0.519319
	pfam01230	2.32811	1.95376	1.05703	2.59659
	pfam01237	3.88018	2.60501	2.64257	3.11591
	pfam01238	0.776036	0.651254	0.528513	0.519319
	pfam01243	0.776036	1.30251	0.528513	0.519319
	pfam01245	0.776036	1.30251	1.05703	0.519319
	pfam01246	1.55207	1.30251	1.05703	1.03864
	pfam01247	0.776036	0.651254	0.528513	1.03864
	pfam01248	3.88018	2.60501	4.22811	3.11591
	pfam01251	0.776036	0.651254	1.05703	0.519319
	pfam01256	0.776036	0.651254	1.05703	0.519319
	pfam01257	0.776036	0.651254	0.528513	0.519319
	pfam01259	0.776036	1.30251	0.528513	1.03864
	pfam01261	0.776036	0.651254	0.528513	1.03864
	pfam01262	2.32811	2.60501	2.11405	1.03864
	pfam01265	0.776036	0.651254	0.528513	0.519319
	pfam01266	6.20829	7.81504	6.87067	7.27046
	pfam01267	0.776036	0.651254	0.528513	0.519319
	pfam01269	0.776036	0.651254	0.528513	0.519319
	pfam01280	0.776036	0.651254	1.05703	0.519319
	pfam01281	0.776036	1.30251	1.05703	0.519319
	pfam01283	0.776036	0.651254	0.528513	0.519319
	pfam01284	3.10414	1.30251	1.05703	2.07727
	pfam01285	1.55207	0.651254	0.528513	2.59659
	pfam01294	0.776036	0.651254	1.05703	1.03864
	pfam01299	2.32811	1.30251	1.05703	0.519319
	pfam01300	0.776036	0.651254	0.528513	0.519319
	pfam01301	1.55207	3.25627	2.11405	0.519319
	pfam01302	6.20829	5.21003	5.81365	4.15455
	pfam01321	0.776036	0.651254	1.05703	0.519319
	pfam01323	1.55207	1.30251	0.528513	1.03864
	pfam01329	0.776036	0.651254	1.05703	1.03864
	pfam01336	2.32811	4.55878	8.45621	8.82842
	pfam01344	6.98432	5.86128	8.98473	9.34774
	pfam01347	3.10414	3.90752	5.28513	3.63523
	pfam01363	9.31243	9.11755	6.34216	5.19319
	pfam01367	0.776036	0.651254	0.528513	0.519319
	pfam01369	3.88018	3.90752	2.64257	2.59659
	pfam01370	16.2968	15.6301	19.0265	17.6568
	pfam01379	0.776036	0.651254	0.528513	0.519319
	pfam01380	0.776036	0.651254	0.528513	1.03864
	pfam01381	0.776036	1.30251	0.528513	0.519319
	pfam01388	3.88018	1.95376	5.81365	2.59659
	pfam01390	2.32811	1.95376	3.17108	0.519319
	pfam01391	3.88018	4.55878	4.22811	3.63523
	pfam01393	0.776036	1.30251	5.28513	4.15455
	pfam01394	0.776036	0.651254	1.05703	0.519319
	pfam01400	2.32811	1.95376	8.45621	3.63523
	pfam01403	5.43225	5.21003	3.17108	3.63523
	pfam01406	2.32811	4.55878	2.64257	3.63523
	pfam01408	0.776036	0.651254	2.64257	2.59659
	pfam01411	3.10414	1.30251	2.11405	0.519319
	pfam01412	6.20829	3.25627	8.45621	3.63523
	pfam01413	1.55207	1.30251	1.05703	1.03864
	pfam01414	1.55207	1.95376	1.58554	2.07727
	pfam01416	2.32811	1.30251	1.05703	1.55796
	pfam01417	3.10414	1.95376	2.64257	2.07727
	pfam01424	0.776036	1.95376	1.58554	2.07727
	pfam01425	2.32811	1.95376	3.17108	3.11591
	pfam01426	3.10414	3.25627	4.22811	2.07727
	pfam01428	1.55207	2.60501	3.17108	2.07727
	pfam01429	3.10414	1.30251	2.64257	1.03864
	pfam01434	2.32811	2.60501	1.58554	1.55796
	pfam01436	5.43225	3.90752	2.11405	3.11591
	pfam01437	3.88018	3.90752	1.05703	2.07727
	pfam01448	3.88018	1.95376	3.17108	2.59659
	pfam01451	0.776036	0.651254	0.528513	0.519319
	pfam01457	0.776036	0.651254	0.528513	0.519319
	pfam01459	1.55207	1.95376	2.64257	1.03864
	pfam01462	1.55207	1.30251	0.528513	1.03864
	pfam01465	0.776036	0.651254	2.11405	1.03864
	pfam01471	0.776036	0.651254	0.528513	1.03864
	pfam01477	0.776036	0.651254	1.58554	1.03864
	pfam01479	1.55207	2.60501	2.11405	1.55796
	pfam01480	1.55207	1.30251	1.05703	0.519319
	pfam01483	3.10414	3.25627	2.64257	1.55796
	pfam01485	2.32811	1.30251	3.69959	5.19319
	pfam01488	1.55207	2.60501	1.58554	0.519319
	pfam01490	9.31243	9.11755	7.39919	3.63523
	pfam01491	0.776036	0.651254	0.528513	0.519319
	pfam01494	2.32811	1.95376	3.17108	1.55796
	pfam01496	10.0885	10.4201	11.6273	10.9057
	pfam01501	3.10414	3.25627	1.58554	2.07727
	pfam01504	3.10414	3.25627	2.11405	1.55796
	pfam01509	2.32811	3.25627	2.11405	1.03864
	pfam01510	0.776036	1.30251	0.528513	0.519319
	pfam01512	0.776036	0.651254	1.05703	1.03864
	pfam01513	1.55207	1.30251	1.58554	0.519319
	pfam01521	1.55207	1.30251	1.05703	1.03864
	pfam01522	4.65622	3.25627	3.69959	2.07727
	pfam01529	6.20829	5.21003	5.81365	6.23182
	pfam01530	1.55207	1.95376	1.05703	0.519319
	pfam01532	4.65622	3.25627	2.11405	1.55796
	pfam01534	2.32811	2.60501	3.17108	2.07727
	pfam01540	4.65622	3.90752	5.28513	2.07727
	pfam01545	4.65622	3.90752	5.28513	3.63523
	pfam01546	2.32811	3.25627	0.528513	3.11591
	pfam01553	6.98432	10.4201	3.17108	8.82842
	pfam01557	1.55207	1.30251	1.58554	1.03864
	pfam01562	3.88018	1.95376	2.11405	4.15455
	pfam01564	2.32811	2.60501	1.05703	1.55796
	pfam01565	1.55207	2.60501	1.05703	1.03864
	pfam01566	1.55207	1.30251	0.528513	0.519319
	pfam01569	3.10414	5.21003	4.75662	3.11591
	pfam01571	1.55207	1.95376	1.58554	2.07727
	pfam01575	1.55207	0.651254	1.05703	0.519319
	pfam01576	30.2654	24.7476	23.7831	25.9659
	pfam01582	3.10414	1.95376	2.11405	3.63523
	pfam01585	6.20829	4.55878	4.22811	5.71251
	pfam01590	1.55207	0.651254	1.58554	0.519319
	pfam01591	0.776036	0.651254	1.05703	0.519319
	pfam01592	0.776036	0.651254	0.528513	0.519319
	pfam01593	6.20829	5.86128	4.22811	4.15455
	pfam01595	0.776036	0.651254	2.11405	1.55796
	pfam01597	0.776036	0.651254	1.05703	1.03864
	pfam01602	5.43225	4.55878	4.22811	5.19319
	pfam01607	22.505	24.0964	18.498	16.6182
	pfam01608	1.55207	1.30251	1.58554	1.03864
	pfam01612	1.55207	1.95376	2.64257	2.59659
	pfam01632	0.776036	1.30251	0.528513	0.519319
	pfam01636	11.6405	7.81504	9.51324	16.6182
	pfam01637	0.776036	1.30251	1.05703	0.519319
	pfam01641	1.55207	1.95376	2.11405	1.55796
	pfam01648	0.776036	1.30251	0.528513	0.519319
	pfam01652	2.32811	3.25627	2.11405	5.19319
	pfam01655	0.776036	0.651254	0.528513	0.519319
	pfam01661	0.776036	1.30251	1.05703	1.03864
	pfam01663	3.88018	2.60501	6.87067	5.19319
	pfam01667	0.776036	0.651254	0.528513	0.519319
	pfam01676	1.55207	1.30251	2.11405	1.03864
	pfam01694	3.10414	2.60501	2.11405	3.11591
	pfam01697	1.55207	3.25627	2.11405	1.55796
	pfam01699	9.31243	6.51254	3.17108	7.27046
	pfam01702	1.55207	1.95376	1.05703	1.03864
	pfam01704	0.776036	0.651254	0.528513	1.03864
	pfam01709	0.776036	0.651254	0.528513	0.519319
	pfam01715	0.776036	1.30251	0.528513	0.519319
	pfam01725	0.776036	1.30251	0.528513	0.519319
	pfam01729	0.776036	0.651254	0.528513	1.03864
	pfam01733	3.88018	3.90752	2.64257	3.63523
	pfam01734	3.88018	7.16379	2.64257	5.19319
	pfam01738	1.55207	0.651254	0.528513	1.55796
	pfam01740	2.32811	1.30251	2.11405	1.55796
	pfam01743	1.55207	1.30251	0.528513	0.519319
	pfam01745	0.776036	0.651254	0.528513	0.519319
	pfam01746	2.32811	4.55878	3.17108	2.07727
	pfam01749	1.55207	1.95376	0.528513	2.59659
	pfam01753	4.65622	6.51254	6.34216	4.67387
	pfam01756	0.776036	0.651254	2.64257	2.59659
	pfam01757	5.43225	4.55878	13.2128	15.5796
	pfam01762	5.43225	9.7688	6.34216	7.27046
	pfam01764	0.776036	1.30251	1.05703	0.519319
	pfam01765	0.776036	0.651254	0.528513	0.519319
	pfam01775	0.776036	0.651254	0.528513	0.519319
	pfam01777	0.776036	0.651254	0.528513	0.519319
	pfam01778	1.55207	1.30251	1.05703	1.03864
	pfam01779	0.776036	0.651254	0.528513	0.519319
	pfam01780	0.776036	0.651254	1.05703	0.519319
	pfam01784	0.776036	1.30251	0.528513	0.519319
	pfam01791	0.776036	0.651254	0.528513	0.519319
	pfam01795	0.776036	1.30251	0.528513	0.519319
	pfam01798	2.32811	1.95376	1.58554	2.07727
	pfam01803	1.55207	0.651254	0.528513	1.03864
	pfam01808	0.776036	0.651254	0.528513	0.519319
	pfam01812	0.776036	0.651254	0.528513	0.519319
	pfam01813	1.55207	1.30251	0.528513	0.519319
	pfam01825	3.10414	3.25627	2.64257	2.59659
	pfam01826	13.9686	3.90752	5.81365	1.03864
	pfam01835	2.32811	1.30251	1.58554	3.11591
	pfam01839	0.776036	1.30251	2.11405	1.55796
	pfam01841	2.32811	2.60501	1.58554	1.03864
	pfam01842	0.776036	0.651254	1.58554	1.03864
	pfam01843	1.55207	1.30251	0.528513	1.03864
	pfam01846	1.55207	1.30251	1.05703	1.03864
	pfam01849	1.55207	1.30251	1.05703	1.03864
	pfam01851	1.55207	1.30251	1.05703	1.55796
	pfam01852	1.55207	1.30251	1.05703	1.55796
	pfam01857	0.776036	0.651254	0.528513	0.519319
	pfam01858	0.776036	0.651254	0.528513	0.519319
	pfam01866	0.776036	1.30251	1.05703	1.03864
	pfam01868	0.776036	0.651254	0.528513	0.519319
	pfam01869	0.776036	0.651254	0.528513	1.03864
	pfam01871	1.55207	1.30251	1.05703	0.519319
	pfam01875	1.55207	1.30251	0.528513	0.519319
	pfam01876	0.776036	0.651254	0.528513	0.519319
	pfam01894	0.776036	0.651254	0.528513	0.519319
	pfam01896	0.776036	0.651254	0.528513	0.519319
	pfam01900	0.776036	0.651254	0.528513	0.519319
	pfam01902	0.776036	0.651254	0.528513	0.519319
	pfam01907	0.776036	0.651254	0.528513	0.519319
	pfam01909	2.32811	0.651254	1.58554	2.07727
	pfam01912	0.776036	0.651254	1.05703	0.519319
	pfam01916	0.776036	0.651254	0.528513	0.519319
	pfam01920	3.10414	3.25627	2.11405	2.59659
	pfam01922	0.776036	0.651254	0.528513	1.03864
	pfam01926	27.1613	24.0964	20.612	22.85
	pfam01929	0.776036	0.651254	0.528513	0.519319
	pfam01937	0.776036	0.651254	0.528513	0.519319
	pfam01946	3.88018	1.95376	2.64257	0.519319
	pfam01951	0.776036	0.651254	0.528513	1.03864
	pfam01956	1.55207	1.30251	1.05703	1.03864
	pfam01965	0.776036	0.651254	0.528513	1.03864
	pfam01967	0.776036	0.651254	0.528513	0.519319
	pfam01974	1.55207	1.30251	0.528513	0.519319
	pfam01979	2.32811	1.95376	2.11405	2.59659
	pfam01981	2.32811	1.95376	2.11405	1.55796
	pfam01984	0.776036	0.651254	0.528513	0.519319
	pfam01991	1.55207	0.651254	0.528513	1.03864
	pfam01992	0.776036	0.651254	2.11405	1.03864
	pfam02002	0.776036	0.651254	0.528513	0.519319
	pfam02005	2.32811	1.95376	0.528513	1.55796
	pfam02010	0.776036	1.30251	1.05703	0.519319
	pfam02014	3.88018	1.95376	3.17108	3.63523
	pfam02019	0.776036	0.651254	1.58554	2.07727
	pfam02020	3.10414	1.95376	1.58554	2.59659
	pfam02029	2.32811	1.30251	1.58554	2.07727
	pfam02036	3.10414	1.30251	1.58554	2.59659
	pfam02037	2.32811	1.95376	1.05703	3.63523
	pfam02045	0.776036	0.651254	0.528513	0.519319
	pfam02046	0.776036	0.651254	0.528513	0.519319
	pfam02064	0.776036	0.651254	0.528513	0.519319
	pfam02065	1.55207	1.95376	1.05703	3.11591
	pfam02089	0.776036	0.651254	2.11405	1.55796
	pfam02096	1.55207	1.95376	2.11405	1.55796
	pfam02109	0.776036	0.651254	0.528513	0.519319
	pfam02114	0.776036	1.30251	1.05703	1.55796
	pfam02115	0.776036	0.651254	1.05703	0.519319
	pfam02129	0.776036	0.651254	0.528513	1.03864
	pfam02134	2.32811	1.95376	1.58554	1.55796
	pfam02135	0.776036	0.651254	1.05703	0.519319
	pfam02136	2.32811	2.60501	0.528513	1.03864
	pfam02137	0.776036	1.30251	1.58554	1.03864
	pfam02138	3.10414	2.60501	1.58554	2.07727
	pfam02140	2.32811	1.95376	3.17108	1.03864
	pfam02142	0.776036	0.651254	0.528513	0.519319
	pfam02144	0.776036	0.651254	1.05703	0.519319
	pfam02145	3.10414	2.60501	2.64257	2.07727
	pfam02146	4.65622	3.25627	2.11405	2.07727
	pfam02148	3.10414	2.60501	2.11405	3.11591
	pfam02149	2.32811	1.30251	0.528513	0.519319
	pfam02167	0.776036	0.651254	0.528513	0.519319
	pfam02170	3.10414	5.21003	7.9277	2.59659
	pfam02171	3.10414	7.16379	8.45621	3.63523
	pfam02173	0.776036	0.651254	0.528513	0.519319
	pfam02174	2.32811	1.95376	3.69959	3.11591
	pfam02184	0.776036	0.651254	0.528513	0.519319
	pfam02185	0.776036	0.651254	0.528513	0.519319
	pfam02186	0.776036	0.651254	0.528513	0.519319
	pfam02187	3.10414	2.60501	3.17108	1.55796
	pfam02188	0.776036	0.651254	1.05703	0.519319
	pfam02191	0.776036	0.651254	0.528513	1.03864
	pfam02194	0.776036	1.30251	2.11405	2.07727
	pfam02198	1.55207	1.95376	2.11405	1.03864
	pfam02201	0.776036	0.651254	1.05703	1.03864
	pfam02204	2.32811	2.60501	2.11405	1.55796
	pfam02205	0.776036	1.30251	1.05703	1.03864
	pfam02207	4.65622	3.90752	3.17108	3.11591
	pfam02210	14.7447	12.3738	12.6843	9.34774
	pfam02213	1.55207	1.30251	0.528513	1.03864
	pfam02218	0.776036	0.651254	0.528513	0.519319
	pfam02222	2.32811	1.30251	0.528513	1.03864
	pfam02225	2.32811	1.30251	1.05703	2.07727
	pfam02229	0.776036	0.651254	0.528513	0.519319
	pfam02230	1.55207	1.95376	2.11405	2.59659
	pfam02245	0.776036	0.651254	0.528513	0.519319
	pfam02254	0.776036	1.30251	0.528513	0.519319
	pfam02257	3.88018	3.25627	2.11405	2.07727
	pfam02262	0.776036	0.651254	0.528513	1.03864
	pfam02268	0.776036	0.651254	1.05703	1.03864
	pfam02269	1.55207	1.30251	1.05703	1.55796
	pfam02270	0.776036	0.651254	0.528513	0.519319
	pfam02271	0.776036	0.651254	0.528513	0.519319
	pfam02272	0.776036	1.95376	0.528513	1.55796
	pfam02274	0.776036	0.651254	0.528513	0.519319
	pfam02284	0.776036	0.651254	0.528513	1.03864
	pfam02290	0.776036	0.651254	0.528513	0.519319
	pfam02291	0.776036	0.651254	1.05703	0.519319
	pfam02297	0.776036	1.30251	1.05703	2.07727
	pfam02301	0.776036	1.30251	0.528513	1.03864
	pfam02312	0.776036	0.651254	1.05703	1.03864
	pfam02318	1.55207	1.95376	1.05703	2.59659
	pfam02319	2.32811	1.95376	3.17108	1.55796
	pfam02320	0.776036	0.651254	0.528513	0.519319
	pfam02330	0.776036	0.651254	0.528513	0.519319
	pfam02373	4.65622	5.21003	4.22811	5.71251
	pfam02375	1.55207	1.30251	1.05703	1.03864
	pfam02376	1.55207	2.60501	1.05703	1.03864
	pfam02383	3.10414	2.60501	2.11405	1.55796
	pfam02390	1.55207	1.30251	0.528513	0.519319
	pfam02403	1.55207	1.30251	1.05703	1.55796
	pfam02421	10.8645	12.3738	7.39919	8.3091
	pfam02434	1.55207	2.60501	1.05703	2.07727
	pfam02436	0.776036	0.651254	0.528513	1.03864
	pfam02437	2.32811	1.95376	2.11405	2.07727
	pfam02453	0.776036	0.651254	0.528513	1.03864
	pfam02460	4.65622	3.90752	6.34216	5.71251
	pfam02463	45.7861	36.4702	33.2963	31.6784
	pfam02466	3.10414	3.90752	3.69959	2.59659
	pfam02469	3.10414	1.95376	3.17108	2.07727
	pfam02475	2.32811	2.60501	2.11405	2.59659
	pfam02485	0.776036	0.651254	0.528513	0.519319
	pfam02494	0.776036	0.651254	0.528513	1.03864
	pfam02515	0.776036	0.651254	1.05703	1.03864
	pfam02516	1.55207	1.95376	1.05703	2.07727
	pfam02518	3.10414	7.81504	3.17108	4.67387
	pfam02540	1.55207	1.30251	1.05703	0.519319
	pfam02544	1.55207	0.651254	1.05703	2.07727
	pfam02545	0.776036	1.30251	0.528513	0.519319
	pfam02550	0.776036	0.651254	1.05703	0.519319
	pfam02580	0.776036	0.651254	1.05703	1.03864
	pfam02582	0.776036	0.651254	0.528513	0.519319
	pfam02598	0.776036	0.651254	0.528513	0.519319
	pfam02617	0.776036	0.651254	0.528513	0.519319
	pfam02628	0.776036	0.651254	0.528513	0.519319
	pfam02630	0.776036	0.651254	1.05703	0.519319
	pfam02636	0.776036	0.651254	1.05703	0.519319
	pfam02666	0.776036	1.30251	1.05703	0.519319
	pfam02671	0.776036	0.651254	0.528513	0.519319
	pfam02724	0.776036	0.651254	0.528513	0.519319
	pfam02729	0.776036	0.651254	0.528513	0.519319
	pfam02731	0.776036	0.651254	0.528513	1.03864
	pfam02732	0.776036	1.30251	1.05703	1.03864
	pfam02737	4.65622	3.90752	4.75662	2.59659
	pfam02743	1.55207	1.30251	1.05703	1.03864
	pfam02744	0.776036	0.651254	0.528513	1.03864
	pfam02747	0.776036	0.651254	0.528513	0.519319
	pfam02749	0.776036	0.651254	0.528513	0.519319
	pfam02750	0.776036	0.651254	0.528513	0.519319
	pfam02751	0.776036	0.651254	1.05703	1.03864
	pfam02752	5.43225	4.55878	2.11405	2.59659
	pfam02755	1.55207	1.30251	0.528513	1.03864
	pfam02759	5.43225	3.25627	2.11405	5.19319
	pfam02761	0.776036	0.651254	0.528513	1.03864
	pfam02762	0.776036	0.651254	0.528513	1.03864
	pfam02769	0.776036	0.651254	2.11405	1.55796
	pfam02770	6.20829	6.51254	8.98473	8.3091
	pfam02771	5.43225	5.21003	6.87067	6.23182
	pfam02772	1.55207	1.30251	1.05703	1.55796
	pfam02773	1.55207	1.30251	1.05703	2.07727
	pfam02775	1.55207	0.651254	1.05703	2.07727
	pfam02777	1.55207	1.30251	0.528513	1.03864
	pfam02780	2.32811	2.60501	2.11405	3.11591
	pfam02782	3.10414	2.60501	1.58554	1.55796
	pfam02785	2.32811	2.60501	1.05703	2.07727
	pfam02786	3.10414	3.90752	2.11405	2.59659
	pfam02787	0.776036	0.651254	0.528513	0.519319
	pfam02791	1.55207	1.30251	1.05703	0.519319
	pfam02792	0.776036	0.651254	0.528513	0.519319
	pfam02793	3.88018	5.86128	6.34216	6.75114
	pfam02798	6.20829	5.21003	17.4409	8.3091
	pfam02799	0.776036	0.651254	0.528513	0.519319
	pfam02800	0.776036	1.30251	0.528513	0.519319
	pfam02803	1.55207	1.30251	1.05703	1.55796
	pfam02812	0.776036	1.30251	0.528513	0.519319
	pfam02815	3.88018	3.25627	2.11405	2.59659
	pfam02817	1.55207	1.95376	2.64257	1.03864
	pfam02824	2.32811	1.95376	2.64257	2.59659
	pfam02825	2.32811	1.30251	2.64257	1.03864
	pfam02826	3.10414	3.25627	3.69959	2.59659
	pfam02827	0.776036	0.651254	0.528513	0.519319
	pfam02836	1.55207	1.30251	2.11405	0.519319
	pfam02840	0.776036	0.651254	0.528513	1.03864
	pfam02841	2.32811	2.60501	4.22811	3.63523
	pfam02845	0.776036	1.30251	1.58554	2.07727
	pfam02847	1.55207	3.25627	1.58554	2.07727
	pfam02854	4.65622	3.90752	5.28513	7.27046
	pfam02862	1.55207	1.30251	0.528513	0.519319
	pfam02864	1.55207	1.95376	1.05703	2.59659
	pfam02866	1.55207	1.30251	1.58554	1.03864
	pfam02872	1.55207	1.30251	1.05703	0.519319
	pfam02874	2.32811	3.90752	1.58554	2.59659
	pfam02878	2.32811	1.95376	3.69959	1.55796
	pfam02879	2.32811	1.95376	1.05703	1.55796
	pfam02880	1.55207	1.30251	1.05703	1.03864
	pfam02881	0.776036	1.95376	0.528513	1.03864
	pfam02882	0.776036	0.651254	1.58554	2.07727
	pfam02883	1.55207	1.30251	2.11405	0.519319
	pfam02889	3.88018	3.25627	5.81365	2.59659
	pfam02892	1.55207	1.30251	1.58554	1.03864
	pfam02897	2.32811	2.60501	1.58554	1.03864
	pfam02902	2.32811	2.60501	5.28513	6.23182
	pfam02913	1.55207	1.30251	1.05703	1.03864
	pfam02919	0.776036	0.651254	0.528513	0.519319
	pfam02921	0.776036	0.651254	0.528513	0.519319
	pfam02922	0.776036	0.651254	0.528513	0.519319
	pfam02926	1.55207	0.651254	0.528513	1.03864
	pfam02928	0.776036	0.651254	1.05703	0.519319
	pfam02931	13.1926	18.2351	16.3839	24.408
	pfam02934	0.776036	1.30251	1.05703	0.519319
	pfam02936	0.776036	0.651254	1.05703	0.519319
	pfam02939	0.776036	0.651254	0.528513	0.519319
	pfam02948	0.776036	1.30251	1.05703	1.55796
	pfam02961	0.776036	0.651254	0.528513	0.519319
	pfam02966	0.776036	0.651254	1.05703	1.55796
	pfam02969	1.55207	1.30251	1.58554	1.03864
	pfam02970	0.776036	0.651254	0.528513	0.519319
	pfam02991	3.10414	2.60501	2.11405	2.59659
	pfam02996	2.32811	2.60501	1.58554	2.07727
	pfam03006	2.32811	3.25627	2.11405	4.15455
	pfam03009	0.776036	1.95376	0.528513	1.55796
	pfam03015	3.88018	1.95376	5.81365	6.23182
	pfam03016	1.55207	0.651254	1.58554	1.03864
	pfam03020	0.776036	0.651254	0.528513	1.03864
	pfam03029	3.10414	3.25627	1.58554	2.07727
	pfam03031	4.65622	3.90752	3.69959	5.71251
	pfam03034	1.55207	1.95376	0.528513	1.03864
	pfam03036	0.776036	1.30251	0.528513	2.07727
	pfam03045	0.776036	1.30251	0.528513	0.519319
	pfam03060	0.776036	0.651254	1.05703	0.519319
	pfam03061	0.776036	0.651254	0.528513	1.03864
	pfam03062	5.43225	7.16379	3.17108	3.11591
	pfam03067	0.776036	1.30251	2.11405	3.63523
	pfam03071	3.88018	2.60501	2.11405	2.07727
	pfam03079	0.776036	0.651254	1.05703	0.519319
	pfam03081	0.776036	1.30251	0.528513	0.519319
	pfam03088	5.43225	4.55878	1.58554	2.59659
	pfam03096	3.10414	2.60501	3.17108	2.59659
	pfam03098	13.9686	9.11755	3.17108	3.63523
	pfam03099	1.55207	3.25627	1.05703	1.03864
	pfam03109	2.32811	1.95376	1.05703	1.55796
	pfam03114	3.10414	2.60501	2.11405	4.15455
	pfam03126	0.776036	0.651254	0.528513	1.03864
	pfam03127	0.776036	1.30251	1.05703	1.03864
	pfam03129	3.10414	5.21003	3.69959	1.55796
	pfam03134	0.776036	2.60501	1.58554	2.07727
	pfam03137	3.88018	3.90752	2.64257	3.11591
	pfam03142	1.55207	1.95376	1.05703	1.03864
	pfam03143	5.43225	3.25627	5.81365	3.63523
	pfam03144	10.8645	11.0713	8.98473	9.86705
	pfam03147	0.776036	1.30251	0.528513	0.519319
	pfam03151	3.88018	3.25627	3.17108	4.67387
	pfam03152	0.776036	0.651254	0.528513	0.519319
	pfam03153	5.43225	1.30251	3.17108	2.59659
	pfam03154	11.6405	10.4201	15.8554	19.7341
	pfam03155	1.55207	1.95376	2.11405	1.03864
	pfam03157	1.55207	1.95376	5.28513	5.71251
	pfam03159	1.55207	1.30251	1.05703	0.519319
	pfam03160	1.55207	1.30251	0.528513	2.07727
	pfam03164	0.776036	1.30251	0.528513	0.519319
	pfam03165	2.32811	2.60501	2.11405	2.07727
	pfam03166	4.65622	3.90752	3.69959	3.63523
	pfam03167	0.776036	0.651254	0.528513	1.03864
	pfam03171	1.55207	1.30251	1.58554	1.03864
	pfam03177	1.55207	1.30251	1.05703	1.03864
	pfam03178	2.32811	2.60501	1.58554	2.07727
	pfam03179	0.776036	0.651254	1.05703	0.519319
	pfam03188	1.55207	4.55878	1.05703	5.19319
	pfam03189	2.32811	3.25627	2.64257	3.11591
	pfam03193	6.20829	14.9788	4.22811	2.07727
	pfam03194	1.55207	1.30251	1.05703	1.03864
	pfam03205	5.43225	1.95376	1.05703	1.03864
	pfam03207	1.55207	0.651254	1.58554	1.03864
	pfam03208	0.776036	0.651254	0.528513	0.519319
	pfam03223	0.776036	0.651254	0.528513	0.519319
	pfam03224	0.776036	0.651254	0.528513	0.519319
	pfam03226	1.55207	0.651254	0.528513	1.03864
	pfam03227	3.10414	3.90752	0.528513	1.03864
	pfam03234	1.55207	1.30251	0.528513	2.59659
	pfam03250	0.776036	0.651254	0.528513	1.03864
	pfam03256	0.776036	0.651254	0.528513	1.03864
	pfam03261	0.776036	0.651254	0.528513	0.519319
	pfam03271	0.776036	0.651254	0.528513	0.519319
	pfam03281	0.776036	0.651254	0.528513	0.519319
	pfam03283	0.776036	0.651254	0.528513	0.519319
	pfam03297	0.776036	0.651254	0.528513	0.519319
	pfam03299	0.776036	0.651254	0.528513	0.519319
	pfam03301	0.776036	0.651254	0.528513	0.519319
	pfam03302	2.32811	1.30251	2.64257	2.07727
	pfam03311	1.55207	1.30251	1.05703	1.03864
	pfam03332	0.776036	0.651254	0.528513	0.519319
	pfam03343	2.32811	1.95376	1.58554	0.519319
	pfam03344	3.10414	0.651254	6.34216	4.15455
	pfam03351	3.88018	3.90752	2.64257	3.11591
	pfam03359	1.55207	1.30251	0.528513	1.03864
	pfam03360	1.55207	1.30251	1.05703	1.03864
	pfam03364	0.776036	0.651254	0.528513	0.519319
	pfam03366	1.55207	1.30251	1.05703	2.07727
	pfam03367	0.776036	0.651254	0.528513	0.519319
	pfam03371	1.55207	1.95376	1.05703	1.03864
	pfam03372	6.98432	7.16379	8.98473	12.4636
	pfam03381	1.55207	2.60501	0.528513	0.519319
	pfam03388	1.55207	1.30251	1.05703	1.55796
	pfam03399	3.10414	3.90752	3.69959	3.11591
	pfam03403	0.776036	0.651254	0.528513	0.519319
	pfam03404	0.776036	0.651254	0.528513	0.519319
	pfam03435	1.55207	1.95376	4.22811	3.11591
	pfam03439	0.776036	0.651254	0.528513	0.519319
	pfam03451	0.776036	0.651254	0.528513	0.519319
	pfam03453	0.776036	0.651254	0.528513	0.519319
	pfam03455	3.88018	3.25627	3.17108	2.59659
	pfam03456	3.10414	2.60501	2.64257	2.07727
	pfam03463	1.55207	1.30251	1.05703	1.03864
	pfam03464	1.55207	1.95376	1.05703	1.03864
	pfam03465	1.55207	1.30251	1.05703	1.03864
	pfam03467	0.776036	0.651254	0.528513	1.03864
	pfam03474	0.776036	0.651254	1.05703	0.519319
	pfam03477	0.776036	1.30251	0.528513	1.55796
	pfam03484	0.776036	1.30251	0.528513	0.519319
	pfam03486	3.10414	3.25627	2.11405	1.55796
	pfam03493	1.55207	1.30251	1.05703	0.519319
	pfam03501	0.776036	0.651254	0.528513	0.519319
	pfam03517	1.55207	1.30251	0.528513	0.519319
	pfam03520	3.88018	3.90752	2.11405	0.519319
	pfam03531	0.776036	0.651254	0.528513	0.519319
	pfam03540	0.776036	0.651254	0.528513	0.519319
	pfam03547	1.55207	1.30251	0.528513	1.03864
	pfam03567	1.55207	3.25627	1.05703	2.59659
	pfam03568	0.776036	0.651254	0.528513	0.519319
	pfam03575	0.776036	0.651254	1.05703	0.519319
	pfam03587	0.776036	0.651254	0.528513	0.519319
	pfam03602	2.32811	1.95376	1.05703	0.519319
	pfam03607	1.55207	1.30251	1.58554	0.519319
	pfam03615	0.776036	0.651254	0.528513	0.519319
	pfam03619	2.32811	1.30251	1.05703	1.55796
	pfam03630	0.776036	1.30251	0.528513	1.55796
	pfam03637	3.10414	2.60501	3.17108	1.55796
	pfam03638	0.776036	0.651254	0.528513	0.519319
	pfam03643	1.55207	1.95376	1.05703	1.03864
	pfam03644	0.776036	0.651254	0.528513	0.519319
	pfam03645	0.776036	0.651254	0.528513	0.519319
	pfam03647	0.776036	0.651254	1.58554	1.03864
	pfam03650	1.55207	1.95376	1.05703	1.03864
	pfam03660	0.776036	1.30251	0.528513	0.519319
	pfam03661	0.776036	0.651254	0.528513	0.519319
	pfam03666	0.776036	0.651254	0.528513	0.519319
	pfam03712	3.10414	2.60501	1.58554	1.03864
	pfam03719	1.55207	1.95376	1.05703	1.03864
	pfam03720	0.776036	0.651254	0.528513	0.519319
	pfam03721	0.776036	1.30251	0.528513	0.519319
	pfam03725	1.55207	0.651254	3.69959	3.63523
	pfam03726	0.776036	0.651254	0.528513	1.03864
	pfam03727	3.10414	1.30251	1.58554	0.519319
	pfam03747	2.32811	0.651254	0.528513	1.03864
	pfam03764	3.88018	3.25627	2.11405	2.59659
	pfam03782	1.55207	1.30251	0.528513	0.519319
	pfam03792	1.55207	1.30251	2.11405	0.519319
	pfam03807	3.10414	2.60501	4.22811	2.07727
	pfam03810	3.10414	2.60501	2.64257	4.15455
	pfam03813	0.776036	0.651254	0.528513	0.519319
	pfam03820	0.776036	0.651254	0.528513	0.519319
	pfam03828	3.10414	3.25627	2.64257	2.07727
	pfam03834	0.776036	0.651254	0.528513	0.519319
	pfam03835	2.32811	1.95376	1.05703	1.55796
	pfam03839	0.776036	0.651254	0.528513	1.03864
	pfam03849	0.776036	0.651254	0.528513	0.519319
	pfam03850	0.776036	0.651254	0.528513	0.519319
	pfam03870	0.776036	0.651254	1.05703	0.519319
	pfam03871	0.776036	0.651254	0.528513	0.519319
	pfam03874	0.776036	0.651254	0.528513	1.03864
	pfam03876	0.776036	0.651254	1.05703	1.03864
	pfam03878	0.776036	0.651254	0.528513	0.519319
	pfam03896	0.776036	0.651254	0.528513	0.519319
	pfam03908	0.776036	0.651254	0.528513	0.519319
	pfam03909	2.32811	1.95376	1.58554	1.03864
	pfam03911	0.776036	0.651254	0.528513	0.519319
	pfam03917	0.776036	0.651254	0.528513	0.519319
	pfam03919	0.776036	0.651254	0.528513	0.519319
	pfam03932	0.776036	0.651254	0.528513	0.519319
	pfam03939	0.776036	0.651254	0.528513	0.519319
	pfam03943	0.776036	0.651254	0.528513	0.519319
	pfam03946	1.55207	1.30251	1.05703	1.03864
	pfam03947	1.55207	1.95376	1.05703	1.03864
	pfam03951	1.55207	2.60501	0.528513	3.11591
	pfam03952	0.776036	0.651254	0.528513	0.519319
	pfam03959	1.55207	1.95376	1.05703	2.07727
	pfam03966	0.776036	0.651254	0.528513	0.519319
	pfam03969	0.776036	0.651254	1.05703	0.519319
	pfam03981	0.776036	0.651254	0.528513	0.519319
	pfam03982	1.55207	3.25627	0.528513	4.67387
	pfam03985	1.55207	0.651254	0.528513	1.55796
	pfam03986	0.776036	0.651254	0.528513	0.519319
	pfam03987	0.776036	0.651254	0.528513	1.03864
	pfam03997	0.776036	0.651254	0.528513	0.519319
	pfam03999	4.65622	1.30251	2.11405	1.03864
	pfam04005	0.776036	0.651254	0.528513	0.519319
	pfam04006	4.65622	1.30251	4.22811	2.59659
	pfam04012	3.10414	3.25627	4.75662	4.67387
	pfam04034	0.776036	0.651254	0.528513	0.519319
	pfam04042	2.32811	1.95376	1.58554	1.55796
	pfam04045	0.776036	0.651254	0.528513	0.519319
	pfam04046	1.55207	1.30251	3.17108	0.519319
	pfam04048	0.776036	0.651254	1.05703	0.519319
	pfam04049	0.776036	0.651254	0.528513	0.519319
	pfam04050	0.776036	1.30251	1.05703	0.519319
	pfam04051	2.32811	1.95376	3.17108	1.55796
	pfam04054	2.32811	1.30251	0.528513	0.519319
	pfam04056	1.55207	0.651254	0.528513	1.03864
	pfam04062	1.55207	1.30251	0.528513	0.519319
	pfam04063	0.776036	0.651254	0.528513	0.519319
	pfam04064	0.776036	0.651254	0.528513	0.519319
	pfam04065	0.776036	0.651254	0.528513	0.519319
	pfam04068	1.55207	1.30251	1.05703	1.03864
	pfam04072	0.776036	0.651254	0.528513	0.519319
	pfam04078	0.776036	0.651254	1.05703	1.03864
	pfam04080	0.776036	0.651254	0.528513	0.519319
	pfam04083	5.43225	5.86128	26.9542	10.9057
	pfam04084	0.776036	0.651254	1.05703	0.519319
	pfam04086	0.776036	0.651254	0.528513	0.519319
	pfam04087	0.776036	0.651254	1.05703	0.519319
	pfam04091	0.776036	0.651254	0.528513	1.03864
	pfam04096	0.776036	0.651254	1.05703	0.519319
	pfam04097	1.55207	0.651254	0.528513	1.03864
	pfam04101	4.65622	13.0251	42.8096	0.519319
	pfam04104	0.776036	0.651254	1.05703	1.03864
	pfam04106	0.776036	0.651254	0.528513	0.519319
	pfam04111	24.8332	26.0501	21.1405	23.3693
	pfam04112	0.776036	0.651254	0.528513	0.519319
	pfam04113	0.776036	0.651254	0.528513	0.519319
	pfam04114	0.776036	0.651254	0.528513	0.519319
	pfam04116	2.32811	2.60501	0.528513	1.55796
	pfam04117	2.32811	1.95376	1.05703	3.11591
	pfam04118	0.776036	0.651254	1.05703	0.519319
	pfam04121	0.776036	1.30251	0.528513	0.519319
	pfam04124	1.55207	0.651254	1.58554	1.03864
	pfam04130	3.10414	3.25627	2.11405	2.59659
	pfam04133	0.776036	0.651254	0.528513	1.03864
	pfam04136	0.776036	0.651254	0.528513	0.519319
	pfam04137	0.776036	0.651254	0.528513	0.519319
	pfam04139	0.776036	0.651254	0.528513	0.519319
	pfam04140	0.776036	0.651254	0.528513	1.03864
	pfam04148	0.776036	0.651254	0.528513	0.519319
	pfam04152	0.776036	0.651254	0.528513	0.519319
	pfam04156	12.4166	13.0251	13.2128	9.86705
	pfam04161	0.776036	0.651254	0.528513	1.03864
	pfam04176	0.776036	0.651254	0.528513	0.519319
	pfam04177	0.776036	0.651254	0.528513	0.519319
	pfam04178	2.32811	1.95376	1.05703	1.03864
	pfam04180	0.776036	0.651254	1.05703	0.519319
	pfam04189	0.776036	0.651254	0.528513	0.519319
	pfam04190	0.776036	0.651254	0.528513	0.519319
	pfam04191	0.776036	0.651254	0.528513	0.519319
	pfam04193	3.10414	2.60501	1.58554	1.03864
	pfam04194	1.55207	1.30251	1.05703	0.519319
	pfam04199	0.776036	1.30251	0.528513	1.03864
	pfam04201	0.776036	0.651254	0.528513	1.03864
	pfam04212	1.55207	0.651254	0.528513	2.07727
	pfam04258	2.32811	1.95376	1.58554	2.07727
	pfam04266	0.776036	0.651254	0.528513	0.519319
	pfam04275	0.776036	0.651254	0.528513	1.03864
	pfam04280	1.55207	1.30251	1.05703	1.03864
	pfam04377	0.776036	0.651254	0.528513	0.519319
	pfam04379	0.776036	0.651254	0.528513	0.519319
	pfam04387	2.32811	1.95376	1.58554	1.03864
	pfam04389	5.43225	5.86128	4.22811	3.63523
	pfam04406	0.776036	0.651254	0.528513	0.519319
	pfam04408	6.98432	6.51254	6.87067	5.19319
	pfam04410	1.55207	1.30251	1.58554	1.03864
	pfam04420	0.776036	0.651254	0.528513	0.519319
	pfam04421	0.776036	0.651254	0.528513	0.519319
	pfam04424	0.776036	0.651254	0.528513	0.519319
	pfam04427	3.88018	2.60501	3.69959	2.59659
	pfam04437	0.776036	0.651254	0.528513	0.519319
	pfam04438	1.55207	1.30251	1.05703	2.59659
	pfam04442	0.776036	0.651254	1.05703	0.519319
	pfam04446	0.776036	0.651254	0.528513	0.519319
	pfam04494	1.55207	1.30251	0.528513	0.519319
	pfam04495	0.776036	0.651254	1.05703	0.519319
	pfam04500	0.776036	0.651254	3.69959	12.983
	pfam04515	2.32811	1.30251	2.11405	1.55796
	pfam04516	2.32811	1.95376	1.05703	1.03864
	pfam04547	3.88018	2.60501	2.11405	3.11591
	pfam04554	0.776036	0.651254	1.05703	0.519319
	pfam04564	2.32811	1.95376	2.64257	4.15455
	pfam04568	0.776036	0.651254	0.528513	0.519319
	pfam04571	0.776036	0.651254	0.528513	1.03864
	pfam04573	0.776036	0.651254	1.05703	0.519319
	pfam04577	0.776036	0.651254	1.05703	1.03864
	pfam04587	0.776036	0.651254	0.528513	0.519319
	pfam04588	1.55207	1.30251	0.528513	1.55796
	pfam04597	0.776036	0.651254	0.528513	1.03864
	pfam04615	4.65622	1.30251	4.75662	2.59659
	pfam04628	2.32811	1.95376	1.58554	2.07727
	pfam04652	5.43225	5.21003	4.22811	3.11591
	pfam04666	0.776036	0.651254	1.05703	0.519319
	pfam04668	0.776036	0.651254	0.528513	0.519319
	pfam04669	0.776036	0.651254	0.528513	0.519319
	pfam04675	0.776036	0.651254	1.05703	1.55796
	pfam04676	1.55207	1.30251	1.05703	1.55796
	pfam04677	1.55207	1.30251	1.05703	1.55796
	pfam04679	0.776036	0.651254	1.05703	1.55796
	pfam04696	1.55207	1.30251	1.05703	0.519319
	pfam04699	0.776036	0.651254	0.528513	0.519319
	pfam04707	2.32811	1.95376	1.58554	1.55796
	pfam04714	0.776036	0.651254	0.528513	0.519319
	pfam04716	0.776036	0.651254	0.528513	0.519319
	pfam04718	0.776036	0.651254	0.528513	0.519319
	pfam04719	0.776036	1.30251	1.05703	0.519319
	pfam04722	0.776036	0.651254	0.528513	0.519319
	pfam04727	2.32811	1.95376	1.58554	1.55796
	pfam04729	0.776036	0.651254	0.528513	0.519319
	pfam04739	0.776036	0.651254	0.528513	0.519319
	pfam04747	3.10414	1.30251	3.69959	4.67387
	pfam04750	0.776036	1.95376	1.58554	2.07727
	pfam04752	0.776036	0.651254	0.528513	1.03864
	pfam04756	1.55207	1.30251	1.05703	1.03864
	pfam04758	0.776036	0.651254	1.05703	1.55796
	pfam04774	0.776036	0.651254	0.528513	1.03864
	pfam04777	2.32811	2.60501	2.11405	1.03864
	pfam04799	0.776036	0.651254	0.528513	0.519319
	pfam04800	0.776036	0.651254	1.05703	0.519319
	pfam04801	0.776036	0.651254	0.528513	0.519319
	pfam04810	2.32811	1.95376	1.58554	1.55796
	pfam04811	2.32811	1.95376	1.58554	1.55796
	pfam04818	1.55207	2.60501	2.11405	3.11591
	pfam04821	0.776036	0.651254	1.05703	0.519319
	pfam04825	1.55207	0.651254	1.05703	0.519319
	pfam04840	0.776036	0.651254	1.58554	1.03864
	pfam04841	0.776036	0.651254	0.528513	0.519319
	pfam04845	0.776036	0.651254	0.528513	0.519319
	pfam04847	0.776036	0.651254	0.528513	0.519319
	pfam04849	4.65622	2.60501	4.75662	4.15455
	pfam04851	6.98432	10.4201	5.81365	11.425
	pfam04855	0.776036	0.651254	1.05703	1.03864
	pfam04857	2.32811	1.30251	2.64257	1.55796
	pfam04869	0.776036	0.651254	0.528513	0.519319
	pfam04874	0.776036	0.651254	0.528513	0.519319
	pfam04880	0.776036	0.651254	0.528513	1.03864
	pfam04889	0.776036	0.651254	1.05703	1.55796
	pfam04898	0.776036	0.651254	0.528513	0.519319
	pfam04900	1.55207	1.30251	1.58554	1.03864
	pfam04906	0.776036	1.30251	0.528513	1.55796
	pfam04908	0.776036	0.651254	0.528513	0.519319
	pfam04912	0.776036	1.30251	0.528513	0.519319
	pfam04921	0.776036	0.651254	0.528513	1.03864
	pfam04922	0.776036	0.651254	0.528513	0.519319
	pfam04923	0.776036	2.60501	1.58554	2.07727
	pfam04925	0.776036	0.651254	0.528513	0.519319
	pfam04926	0.776036	0.651254	0.528513	0.519319
	pfam04928	0.776036	0.651254	1.58554	1.55796
	pfam04930	0.776036	0.651254	0.528513	0.519319
	pfam04931	2.32811	1.30251	1.05703	0.519319
	pfam04934	0.776036	0.651254	0.528513	0.519319
	pfam04935	2.32811	1.30251	0.528513	0.519319
	pfam04939	0.776036	1.30251	0.528513	0.519319
	pfam04950	1.55207	1.30251	0.528513	1.03864
	pfam04959	0.776036	1.30251	1.58554	1.55796
	pfam04968	0.776036	0.651254	0.528513	0.519319
	pfam04969	5.43225	3.25627	4.22811	4.67387
	pfam04979	0.776036	0.651254	0.528513	0.519319
	pfam04981	0.776036	0.651254	0.528513	0.519319
	pfam04983	2.32811	1.30251	0.528513	0.519319
	pfam04991	1.55207	1.95376	1.05703	1.03864
	pfam04997	2.32811	1.95376	1.05703	1.55796
	pfam04998	2.32811	1.30251	1.58554	2.07727
	pfam05000	0.776036	0.651254	0.528513	0.519319
	pfam05002	1.55207	0.651254	1.58554	1.03864
	pfam05004	0.776036	0.651254	0.528513	0.519319
	pfam05007	0.776036	0.651254	1.05703	0.519319
	pfam05011	0.776036	0.651254	0.528513	0.519319
	pfam05021	0.776036	0.651254	0.528513	0.519319
	pfam05029	0.776036	1.30251	0.528513	0.519319
	pfam05030	0.776036	0.651254	0.528513	0.519319
	pfam05033	0.776036	1.30251	2.11405	2.07727
	pfam05041	0.776036	0.651254	0.528513	0.519319
	pfam05044	1.55207	1.30251	0.528513	0.519319
	pfam05046	0.776036	0.651254	0.528513	0.519319
	pfam05048	0.776036	0.651254	0.528513	0.519319
	pfam05053	0.776036	0.651254	0.528513	0.519319
	pfam05057	0.776036	1.30251	0.528513	0.519319
	pfam05071	0.776036	1.30251	2.11405	1.03864
	pfam05076	0.776036	0.651254	1.05703	0.519319
	pfam05093	0.776036	0.651254	0.528513	0.519319
	pfam05109	6.98432	3.90752	16.3839	13.5023
	pfam05110	1.55207	1.95376	4.22811	6.75114
	pfam05131	0.776036	0.651254	0.528513	0.519319
	pfam05148	0.776036	0.651254	0.528513	0.519319
	pfam05153	0.776036	0.651254	0.528513	1.03864
	pfam05154	3.10414	1.30251	2.11405	2.59659
	pfam05158	0.776036	0.651254	1.05703	0.519319
	pfam05160	0.776036	0.651254	0.528513	0.519319
	pfam05161	0.776036	0.651254	0.528513	0.519319
	pfam05179	0.776036	0.651254	0.528513	0.519319
	pfam05184	0.776036	0.651254	0.528513	0.519319
	pfam05185	2.32811	1.95376	1.58554	2.07727
	pfam05186	0.776036	0.651254	0.528513	0.519319
	pfam05187	0.776036	0.651254	0.528513	0.519319
	pfam05188	1.55207	1.30251	0.528513	0.519319
	pfam05190	0.776036	1.30251	0.528513	1.03864
	pfam05191	1.55207	1.30251	1.05703	0.519319
	pfam05192	3.10414	2.60501	1.05703	1.55796
	pfam05195	0.776036	1.30251	1.05703	1.03864
	pfam05199	7.76036	7.16379	8.98473	6.75114
	pfam05207	0.776036	0.651254	0.528513	1.03864
	pfam05208	0.776036	0.651254	0.528513	0.519319
	pfam05216	0.776036	0.651254	0.528513	0.519319
	pfam05219	0.776036	0.651254	0.528513	1.03864
	pfam05222	1.55207	1.30251	0.528513	0.519319
	pfam05255	0.776036	0.651254	1.05703	0.519319
	pfam05277	0.776036	0.651254	0.528513	0.519319
	pfam05279	1.55207	1.30251	1.05703	2.07727
	pfam05281	0.776036	0.651254	0.528513	0.519319
	pfam05285	1.55207	0.651254	1.05703	0.519319
	pfam05328	0.776036	0.651254	0.528513	0.519319
	pfam05346	0.776036	0.651254	0.528513	0.519319
	pfam05351	1.55207	1.30251	2.11405	1.03864
	pfam05362	0.776036	1.30251	1.05703	1.03864
	pfam05378	0.776036	0.651254	1.05703	0.519319
	pfam05383	2.32811	2.60501	2.11405	2.07727
	pfam05404	0.776036	0.651254	0.528513	0.519319
	pfam05405	0.776036	0.651254	1.05703	0.519319
	pfam05422	0.776036	0.651254	0.528513	0.519319
	pfam05427	0.776036	0.651254	0.528513	0.519319
	pfam05434	0.776036	0.651254	0.528513	0.519319
	pfam05448	1.55207	0.651254	0.528513	1.03864
	pfam05450	1.55207	0.651254	1.58554	0.519319
	pfam05473	0.776036	0.651254	0.528513	0.519319
	pfam05486	0.776036	0.651254	0.528513	0.519319
	pfam05496	6.98432	9.11755	8.45621	9.34774
	pfam05499	0.776036	0.651254	1.05703	0.519319
	pfam05502	0.776036	0.651254	0.528513	1.03864
	pfam05529	0.776036	0.651254	1.05703	1.03864
	pfam05557	27.1613	25.3989	23.2546	29.0818
	pfam05571	0.776036	0.651254	0.528513	0.519319
	pfam05577	1.55207	1.30251	0.528513	2.07727
	pfam05602	0.776036	0.651254	1.05703	1.03864
	pfam05605	0.776036	0.651254	0.528513	0.519319
	pfam05608	2.32811	1.95376	0.528513	0.519319
	pfam05615	0.776036	0.651254	1.05703	0.519319
	pfam05622	20.1769	18.2351	16.9124	23.3693
	pfam05649	7.76036	7.16379	8.98473	4.67387
	pfam05653	0.776036	0.651254	1.05703	1.03864
	pfam05667	10.8645	11.0713	12.1558	13.5023
	pfam05669	0.776036	0.651254	0.528513	0.519319
	pfam05670	1.55207	1.30251	1.58554	1.03864
	pfam05672	7.76036	9.11755	4.75662	6.23182
	pfam05673	1.55207	0.651254	1.05703	0.519319
	pfam05676	0.776036	0.651254	0.528513	0.519319
	pfam05679	0.776036	1.30251	1.05703	1.03864
	pfam05686	1.55207	1.30251	0.528513	1.03864
	pfam05700	0.776036	0.651254	0.528513	0.519319
	pfam05701	6.20829	7.81504	8.98473	10.9057
	pfam05705	2.32811	1.95376	0.528513	0.519319
	pfam05712	1.55207	1.30251	1.05703	1.03864
	pfam05719	0.776036	0.651254	0.528513	0.519319
	pfam05729	0.776036	1.30251	1.58554	1.55796
	pfam05735	0.776036	0.651254	0.528513	0.519319
	pfam05741	0.776036	1.30251	2.11405	4.15455
	pfam05761	1.55207	1.30251	0.528513	1.55796
	pfam05769	1.55207	0.651254	1.05703	0.519319
	pfam05770	0.776036	0.651254	1.05703	0.519319
	pfam05773	0.776036	1.30251	2.64257	4.15455
	pfam05786	0.776036	0.651254	0.528513	1.03864
	pfam05793	5.43225	3.25627	5.81365	7.27046
	pfam05804	2.32811	1.30251	1.05703	0.519319
	pfam05811	0.776036	0.651254	0.528513	0.519319
	pfam05817	0.776036	0.651254	0.528513	0.519319
	pfam05821	0.776036	0.651254	0.528513	0.519319
	pfam05826	2.32811	1.95376	3.17108	5.19319
	pfam05833	0.776036	0.651254	0.528513	0.519319
	pfam05834	1.55207	1.95376	3.17108	1.03864
	pfam05835	0.776036	1.30251	0.528513	0.519319
	pfam05839	0.776036	0.651254	0.528513	0.519319
	pfam05856	0.776036	0.651254	0.528513	0.519319
	pfam05873	0.776036	0.651254	0.528513	0.519319
	pfam05875	1.55207	1.95376	0.528513	0.519319
	pfam05890	0.776036	1.30251	1.05703	0.519319
	pfam05891	1.55207	1.30251	0.528513	0.519319
	pfam05902	0.776036	0.651254	0.528513	0.519319
	pfam05903	1.55207	0.651254	0.528513	1.03864
	pfam05907	0.776036	1.30251	0.528513	0.519319
	pfam05911	4.65622	7.16379	7.9277	9.34774
	pfam05917	1.55207	1.30251	1.05703	1.03864
	pfam05918	1.55207	0.651254	0.528513	1.03864
	pfam05920	6.20829	5.21003	6.87067	8.82842
	pfam05956	0.776036	1.95376	2.64257	4.67387
	pfam05958	1.55207	0.651254	1.05703	0.519319
	pfam05964	0.776036	0.651254	0.528513	1.03864
	pfam05965	0.776036	0.651254	0.528513	1.03864
	pfam05986	1.55207	1.30251	1.05703	1.03864
	pfam05995	0.776036	0.651254	0.528513	0.519319
	pfam05997	0.776036	0.651254	0.528513	0.519319
	pfam06008	4.65622	5.21003	3.17108	4.15455
	pfam06026	0.776036	0.651254	0.528513	0.519319
	pfam06027	0.776036	0.651254	1.05703	1.03864
	pfam06046	0.776036	0.651254	1.05703	0.519319
	pfam06052	0.776036	0.651254	0.528513	0.519319
	pfam06068	6.98432	8.4663	7.39919	8.3091
	pfam06071	0.776036	1.30251	0.528513	0.519319
	pfam06090	1.55207	0.651254	1.05703	0.519319
	pfam06093	0.776036	0.651254	0.528513	0.519319
	pfam06102	0.776036	0.651254	0.528513	0.519319
	pfam06105	1.55207	0.651254	1.58554	0.519319
	pfam06119	2.32811	1.95376	1.05703	1.03864
	pfam06159	0.776036	0.651254	0.528513	0.519319
	pfam06160	13.1926	11.0713	15.3269	10.9057
	pfam06179	0.776036	0.651254	0.528513	0.519319
	pfam06201	1.55207	1.30251	0.528513	1.03864
	pfam06202	0.776036	1.30251	1.05703	1.55796
	pfam06212	0.776036	0.651254	1.05703	0.519319
	pfam06218	0.776036	0.651254	0.528513	0.519319
	pfam06220	0.776036	1.30251	0.528513	2.07727
	pfam06229	0.776036	0.651254	0.528513	0.519319
	pfam06239	0.776036	0.651254	0.528513	0.519319
	pfam06247	2.32811	0.651254	3.17108	1.03864
	pfam06248	0.776036	0.651254	0.528513	0.519319
	pfam06268	1.55207	0.651254	1.05703	0.519319
	pfam06292	1.55207	1.30251	1.05703	0.519319
	pfam06293	6.20829	4.55878	2.64257	3.63523
	pfam06309	0.776036	1.30251	0.528513	0.519319
	pfam06311	0.776036	0.651254	0.528513	0.519319
	pfam06320	0.776036	0.651254	0.528513	0.519319
	pfam06325	6.20829	4.55878	5.28513	3.11591
	pfam06327	0.776036	0.651254	1.05703	1.55796
	pfam06333	0.776036	0.651254	0.528513	0.519319
	pfam06342	1.55207	2.60501	2.11405	1.55796
	pfam06371	1.55207	1.30251	1.05703	1.03864
	pfam06384	0.776036	0.651254	0.528513	0.519319
	pfam06388	0.776036	0.651254	0.528513	0.519319
	pfam06390	1.55207	0.651254	3.69959	4.67387
	pfam06391	0.776036	0.651254	0.528513	1.03864
	pfam06417	0.776036	0.651254	0.528513	0.519319
	pfam06418	0.776036	1.30251	1.05703	0.519319
	pfam06419	0.776036	1.30251	0.528513	0.519319
	pfam06421	0.776036	1.30251	0.528513	0.519319
	pfam06424	0.776036	0.651254	0.528513	0.519319
	pfam06427	0.776036	0.651254	0.528513	0.519319
	pfam06441	0.776036	1.30251	0.528513	1.03864
	pfam06456	2.32811	1.95376	2.64257	1.03864
	pfam06459	0.776036	0.651254	0.528513	0.519319
	pfam06463	0.776036	0.651254	0.528513	0.519319
	pfam06468	1.55207	0.651254	1.58554	1.03864
	pfam06472	1.55207	1.95376	2.11405	2.07727
	pfam06479	0.776036	0.651254	0.528513	0.519319
	pfam06480	0.776036	1.30251	0.528513	1.03864
	pfam06487	0.776036	0.651254	1.05703	1.03864
	pfam06512	0.776036	0.651254	0.528513	0.519319
	pfam06583	1.55207	1.30251	1.05703	1.03864
	pfam06584	0.776036	0.651254	0.528513	0.519319
	pfam06585	0.776036	0.651254	3.69959	2.07727
	pfam06628	0.776036	0.651254	1.05703	0.519319
	pfam06631	0.776036	0.651254	0.528513	0.519319
	pfam06637	1.55207	0.651254	2.64257	2.59659
	pfam06644	0.776036	0.651254	1.05703	0.519319
	pfam06645	0.776036	0.651254	0.528513	0.519319
	pfam06650	1.55207	1.30251	1.05703	1.03864
	pfam06658	1.55207	0.651254	0.528513	1.03864
	pfam06662	0.776036	0.651254	1.05703	0.519319
	pfam06664	1.55207	1.30251	1.05703	0.519319
	pfam06682	0.776036	1.30251	1.58554	3.11591
	pfam06701	0.776036	0.651254	1.05703	2.07727
	pfam06702	1.55207	1.30251	0.528513	0.519319
	pfam06703	0.776036	0.651254	0.528513	0.519319
	pfam06705	0.776036	1.95376	1.05703	2.59659
	pfam06723	4.65622	5.21003	1.58554	6.23182
	pfam06728	2.32811	1.30251	1.58554	1.03864
	pfam06732	0.776036	0.651254	0.528513	0.519319
	pfam06733	2.32811	1.95376	1.05703	1.55796
	pfam06747	3.10414	0.651254	2.64257	1.03864
	pfam06777	0.776036	0.651254	0.528513	0.519319
	pfam06784	0.776036	0.651254	0.528513	0.519319
	pfam06803	0.776036	0.651254	0.528513	0.519319
	pfam06807	0.776036	0.651254	0.528513	1.03864
	pfam06809	0.776036	0.651254	1.05703	0.519319
	pfam06810	0.776036	0.651254	1.58554	1.55796
	pfam06814	1.55207	1.30251	1.05703	1.55796
	pfam06825	0.776036	0.651254	0.528513	0.519319
	pfam06839	0.776036	0.651254	0.528513	0.519319
	pfam06840	0.776036	1.30251	0.528513	1.03864
	pfam06842	0.776036	0.651254	0.528513	0.519319
	pfam06858	0.776036	0.651254	0.528513	0.519319
	pfam06859	0.776036	0.651254	0.528513	1.03864
	pfam06862	0.776036	1.30251	0.528513	1.55796
	pfam06870	0.776036	0.651254	1.05703	0.519319
	pfam06881	0.776036	0.651254	0.528513	0.519319
	pfam06916	1.55207	1.30251	1.58554	0.519319
	pfam06920	3.10414	2.60501	2.11405	1.55796
	pfam06979	0.776036	0.651254	0.528513	0.519319
	pfam06984	0.776036	0.651254	0.528513	0.519319
	pfam06991	2.32811	1.30251	0.528513	0.519319
	pfam07035	0.776036	0.651254	0.528513	0.519319
	pfam07039	0.776036	0.651254	0.528513	0.519319
	pfam07047	0.776036	0.651254	0.528513	0.519319
	pfam07052	0.776036	0.651254	0.528513	0.519319
	pfam07064	0.776036	0.651254	0.528513	0.519319
	pfam07074	0.776036	0.651254	0.528513	0.519319
	pfam07084	0.776036	1.30251	1.58554	2.07727
	pfam07086	0.776036	0.651254	0.528513	0.519319
	pfam07093	0.776036	0.651254	0.528513	0.519319
	pfam07111	5.43225	5.86128	10.5703	14.0216
	pfam07147	0.776036	0.651254	0.528513	1.03864
	pfam07160	0.776036	0.651254	0.528513	0.519319
	pfam07162	0.776036	1.30251	1.58554	2.07727
	pfam07177	1.55207	1.30251	1.05703	1.55796
	pfam07200	0.776036	0.651254	0.528513	1.03864
	pfam07223	9.31243	7.81504	11.0988	12.983
	pfam07258	1.55207	1.95376	3.17108	3.11591
	pfam07263	2.32811	0.651254	3.69959	1.55796
	pfam07264	0.776036	0.651254	0.528513	0.519319
	pfam07271	2.32811	0.651254	1.58554	2.07727
	pfam07303	0.776036	0.651254	0.528513	0.519319
	pfam07393	1.55207	0.651254	0.528513	1.03864
	pfam07423	1.55207	0.651254	3.69959	1.03864
	pfam07443	0.776036	0.651254	0.528513	0.519319
	pfam07474	0.776036	0.651254	0.528513	0.519319
	pfam07478	3.10414	3.90752	1.58554	2.59659
	pfam07479	0.776036	1.30251	1.05703	0.519319
	pfam07500	1.55207	0.651254	1.05703	0.519319
	pfam07521	2.32811	1.30251	2.11405	2.59659
	pfam07524	0.776036	1.30251	2.11405	1.03864
	pfam07525	2.32811	1.95376	3.69959	2.59659
	pfam07528	1.55207	1.30251	1.05703	1.03864
	pfam07534	2.32811	1.95376	2.64257	2.07727
	pfam07535	0.776036	0.651254	0.528513	0.519319
	pfam07539	0.776036	0.651254	0.528513	1.03864
	pfam07541	0.776036	0.651254	0.528513	0.519319
	pfam07542	0.776036	0.651254	0.528513	0.519319
	pfam07555	0.776036	0.651254	0.528513	0.519319
	pfam07562	1.55207	1.95376	2.11405	2.59659
	pfam07565	2.32811	1.30251	0.528513	1.03864
	pfam07569	0.776036	0.651254	0.528513	0.519319
	pfam07571	0.776036	0.651254	1.05703	1.03864
	pfam07572	0.776036	0.651254	0.528513	0.519319
	pfam07575	0.776036	0.651254	0.528513	0.519319
	pfam07576	0.776036	0.651254	0.528513	0.519319
	pfam07645	10.8645	9.11755	9.51324	6.23182
	pfam07647	12.4166	9.11755	14.7984	11.9443
	pfam07648	3.88018	4.55878	5.28513	2.07727
	pfam07653	29.4894	23.4451	21.669	27.0046
	pfam07657	0.776036	0.651254	1.05703	0.519319
	pfam07677	2.32811	1.95376	1.58554	2.59659
	pfam07678	2.32811	1.95376	2.11405	3.11591
	pfam07679	76.8276	61.8691	66.5927	56.0864
	pfam07684	0.776036	0.651254	1.05703	0.519319
	pfam07687	1.55207	2.60501	0.528513	2.59659
	pfam07690	41.1299	42.9827	87.7332	83.6103
	pfam07699	1.55207	1.30251	1.05703	1.03864
	pfam07700	2.32811	1.95376	0.528513	1.55796
	pfam07701	8.5364	5.86128	4.22811	3.63523
	pfam07703	2.32811	1.30251	1.05703	3.11591
	pfam07713	0.776036	0.651254	1.05703	0.519319
	pfam07716	8.5364	8.4663	11.6273	9.34774
	pfam07717	7.76036	5.86128	6.34216	4.15455
	pfam07718	0.776036	0.651254	0.528513	1.03864
	pfam07719	6.98432	5.21003	6.34216	6.23182
	pfam07722	2.32811	1.95376	2.11405	1.55796
	pfam07724	13.1926	15.6301	12.1558	16.6182
	pfam07726	5.43225	2.60501	3.69959	5.19319
[truncated: 784 more rows]
