# Supplementary material for: Draft genome of the scabies mite
Source: Parasit Vectors. 2015 Nov 10;8:585. doi: 10.1186/s13071-015-1198-2 (PMC4641413; doi:10.1186/s13071-015-1198-2)
Supplement: Additional file 5: — Locations and putative identities of scabies homologs for genes which are immunogenic and present in the salivary glands of ticks and are listed in [ 107 ]. (XLSX 17 kb) [file 13071_2015_1198_MOESM5_ESM.xlsx]

## Sheet: Sheet1
	Homologs of genes listed in Radulović et al. BMC Genomics 2014 http://www.biomedcentral.com/1471-2164/15/518
	Contig	Putative identity
	Contig3125	3-hydroxyacyl-CoA dehyrogenase-like
	Contig7681	39S ribosomal protein L9, mitochondrial-like
	Contig598	40S ribosomal protein S12-like
	Contig10606	40S ribosomal protein S12, mitochondrial-like
	Contig4394	40S ribosomal protein S14-like
	Contig13026	40S ribosomal protein S15-like
	Contig10196	40S ribosomal protein S15a-like
	Contig12230	40S ribosomal protein S17-like
	Contig13581	40S ribosomal protein S19-like
	Contig2639	40S ribosomal protein S2-like
	Contig10754	40S ribosomal protein S20-like
	Contig12827	40S ribosomal protein S21-like
	Contig10456	40S ribosomal protein S23-like
	Contig2860	40S ribosomal protein S24-like
	Contig16763	40S ribosomal protein S25-like
	Contig10996	40S ribosomal protein S27-like
	Contig15107	40S ribosomal protein S28-like
	Contig18011	40S ribosomal protein S3-like
	Contig12230	40S ribosomal protein S3a-like
	Contig6259	40S ribosomal protein S4-like
	Contig16098	40S ribosomal protein S5-like
	Contig773	40S ribosomal protein S7-like
	Contig15007	40S ribosomal protein S8-like
	Contig11998	60S acidic ribosomal protein P0-like
	Contig16055	60S acidic ribosomal protein P1-like
	Contig13313	60S acidic ribosomal protein P2-like
	Contig11621	60S ribosomal protein L10-like
	Contig334	60S ribosomal protein L10a-like
	Contig4506	60S ribosomal protein L11-like
	Contig236	60S ribosomal protein L12-like
	Contig15515	60S ribosomal protein L13-like
	Contig148	60S ribosomal protein L13a-like
	Contig3147	60S ribosomal protein L15-like
	Contig10356	60S ribosomal protein L17-like
	Contig10640	60S ribosomal protein L18a-like
	Contig14333	60S ribosomal protein L21-like
	Contig16332	60S ribosomal protein L22-like
	Contig10493	60S ribosomal protein L23-like
	Contig4639	60S ribosomal protein L23a 1-like
	Contig11987	60S ribosomal protein L24-like
	Contig148	60S ribosomal protein L26-like
	Contig7870	60S ribosomal protein L27-like
	Contig12175	60S ribosomal protein L28-like
	Contig8228	60S ribosomal protein L29-like
	Contig10548	60S ribosomal protein L3-like
	Contig11120	60S ribosomal protein L30-like
	Contig5382	60S ribosomal protein L34-like
	Contig2291	60S ribosomal protein L35-like
	Contig2861	60S ribosomal protein L35a-like
	Contig81	60S ribosomal protein L37-A-like
	Contig11688	60S ribosomal protein L37a-like
	Contig10196	60S ribosomal protein L44-like
	Contig1103	60S ribosomal protein L5-like
	Contig14211	60S ribosomal protein L8-like
	Contig17615	60S ribosomal protein L9-like
	Contig15548	activating signal cointegrator 1 complex subunit 1-like
	Contig14289	activating signal cointegrator 1 complex subunit 1-like
	Contig17945	acyl-CoA synthetase-like
	Contig10998	acyl-CoA synthetase, mitochondrial-like
	Contig10932	adenylosuccinate lyase-like
	Contig15216	ADP,ATP carrier protein 1-like
	Contig14775	alpha-1,3/1,6-mannosyltransferase ALG2-like
	Contig16221	alpha-actinin, sarcomeric-like
	Contig16430	alpha-aminoadipic semialdehyde synthase, mitochondrial-like
	Contig11854	AN1-type zinc finger protein 2B-like
	Contig12320	Angiotensin-converting enzyme precursor-like
	Contig13094	asparagine-tRNA ligase, cytoplasmic-like
	Contig9850	aspartate-tRNA ligase, cytoplasmic-like
	Contig15250	aspartate-tRNA ligase, mitochondrial-like
	Contig14775	ATP synthase-coupling factor 6, mitochondrial-like
	Contig14002	ATP-dependent DNA helicase Q1-like
	Contig13558	ATP-dependent DNA helicase Q4-like
	Contig7870	ATP-dependent DNA helicase Q5-like
	Contig366	ATP-dependent RNA helicase abstrakt-like
	Contig11443	ATP-dependent RNA helicase DDX1-like
	Contig11898	ATP-dependent RNA helicase DDX10-like
	Contig11343	ATP-dependent RNA helicase DDX18-like
	Contig2541	ATP-dependent RNA helicase DDX20-like
	Contig11466	ATP-dependent RNA helicase DDX23-like
	Contig13461	ATP-dependent RNA helicase DDX24-like
	Contig12608	ATP-dependent RNA helicase DDX31-like
	Contig14211	ATP-dependent RNA helicase DDX3Y-like
	Contig12783	ATP-dependent RNA helicase DDX42-like
	Contig14445	ATP-dependent RNA helicase DDX46-like
	Contig12076	ATP-dependent RNA helicase DDX5-like
	Contig12342	ATP-dependent RNA helicase DDX51-like
	Contig14222	ATP-dependent RNA helicase DDX52-like
	Contig10799	ATP-dependent RNA helicase DDX54-like
	Contig9912	ATP-dependent RNA helicase DDX56-like
	Contig13459	ATP-dependent RNA helicase-like
	Contig10888	ATP-dependent RNA helicase-like
	Contig5917	ATP-dependent RNA helicase-like
	Contig938	ATPase inhibitor, mitochondrial-like
	Contig6917	BCAS2-like
	Contig12893	beta-tubulin-like
	Contig12563	Bloom syndrome protein-like
	Contig14320	c-1-tetrahydrofolate synthase, cytoplasmic-like
	Contig11120	calcineurin subunit B type 2-like
	Contig18528	calcium-binding mitochondrial carrier protein Aralar1-like
	Contig7682	calcium-binding protein p22-like
	Contig13592	calcyphosin-like protein-like
	Contig11232	calmodulin-like
	Contig3277	Calmodulin-like
	Contig11632	calmodulin-like
	Contig10101	calmodulin, striated muscle-like
	Contig13913	calponin-like
	Contig13132	cAMP-dependent protein kinase catalytic subunit-like
	Contig14002	casein kinase I isoform epsilon-like
	Contig4726	casein kinase I isoform gamma-3-like
	Contig11613	casein kinase-like
	Contig14256	cathepsin B-like
	Contig2518	cathepsin B-like
	Contig10697	Cathepsin F precursor-like
	Contig11743	cathepsin L-like
	Contig10062	Cathepsin L-like
	Contig10405	cathepsin L-like
	Contig12452	cathepsin O-like
	Contig8996	Cd63 antigen-like
	Contig10024	CD81 antigen-like
	Contig1103	Chitin binding Peritrophin-A domain containing protein
	Contig4835	Chitin binding Peritrophin-A-like
	Contig9425	coiled-coil domain-containing protein
	Contig12949	cuticle protein 57A-like
	Contig12949	cuticle protein 57A-like
	Contig12982	cuticle protein 92A-like
	Contig10759	cuticle protein viking-like
	Contig18199	cuticle protein-like
	Contig12827	cuticle protein-like
	Contig3718	cuticle protein-like
	Contig488	cuticle protein-like
	Contig16178	cuticle protein-like
	Contig11090	cuticle protein-like
	Contig14035	cuticular protein-like
	Contig15682	cuticular protein-like
	Contig14050	cuticular protein-like
	Contig1916	cuticular protein-like
	Contig14178	cystathionine beta-synthase-like
	Contig13447	cystatin-C-like
	Contig10976	cytochrome b-c1 complex subunit 7-like
	Contig2	cytochrome c oxidase subunit 4, mitochondrial-like
	Contig2203	cytochrome c oxidase subunit 5B, mitochondrial-like
	Contig5678	cytochrome c oxidase subunit 6B2-like
	Contig709	cytochrome c-2-like
	Contig10454	DDRGK domain-containing protein 1-like
	Contig1378	DEAD box ATP-dependent RNA helicase I-like
	Contig16508	DEAD box ATP-dependent RNA helicase-like
	Contig12419	DEAD box ATP-dependent RNA helicase-like
	Contig12683	DEAD box ATP-dependent RNA helicase-like
	Contig11787	DEAD-box helicase Dbp80-like
	Contig12121	DEAD/DEAH box helicase and Papain domain containing protein
	Contig12020	DEAD/DEAH box helicase-like
	Contig4941	deoxycytidylate deaminase-like
	Contig12346	dihydrolipoyl dehydrogenase, mitochondrial-like
	Contig12452	dihydrolipoyllysine-residue succinyltransferase component of 2-oxoglutarate dehydrogenase complex, mitochondrial-like
	Contig16708	disulfide isomerase-like
	Contig11121	disulfide-isomerase A3-like
	Contig4506	disulfide-isomerase A6-like
	Contig10444	disulfide-isomerase TMX3-like
	Contig5492	disulfide-isomerase-like
	Contig12331	DNA polymerase theta-like
	Contig9989	DNA-3-methyladenine glycosylase-like
	Contig15988	dual oxidase-like
	Contig1467	DUF2315 domain containing protein
	Contig882	dynein light chain 2, cytoplasmic-like
	Contig15283	EF-hand domain containing protein
	Contig11488	EF-hand domain containing protein
	Contig10982	eIF4-gamma-like
	Contig16984	elongation factor 1-alpha 1-like
	Contig16541	elongation factor 1-gamma-like
	Contig11021	endothelin-converting enzyme 1-like
	Contig12180	escargot-like
	Contig12230	Eukaryotic peptide chain release factor GTP-binding subunit-like
	Contig10455	eukaryotic translation initiation factor 3 subunit I-like
	Contig9764	eukaryotic translation initiation factor 3 subunit J-like
	Contig11388	failed axon connections-like
	Contig9929	ferritin heavy chain-like
	Contig3	ferritin-like
	Contig3	ferritin-like
	Contig10677	G protein-coupled receptor kinase 1-like
	Contig13236	gastrula zinc finger protein XlCGF57.1-like
	Contig12972	GDP-Man:Man(3)GlcNAc(2)-PP-Dol alpha-1,2-mannosyltransferase-like
	Contig11120	gephyrin-like
	Contig2059	glutathione S transferase-like
	Contig16276	glutathione S transferase-like
	Contig13793	glutathione S transferase-like
	Contig1378	glutathione S transferase-like
	Contig1378	glutathione S-transferase-like
	Contig11558	glycerol-3-phosphate dehydrogenase, mitochondrial-like
	Contig5819	group XIIA secretory phospholipase A2-like
	Contig13083	guanine nucleotide-binding protein subunit gamma-1-like
	Contig9951	Haem peroxidase-like
	Contig16354	haem peroxidase-like
	Contig6644	heat shock protein 70-like
	Contig17438	heat shock protein 70-like
	Contig12782	heat shock protein 70-like
	Contig11956	heat shock protein 70-like
	Contig13026	heat shock protein 90-like
	Contig4617	heat shock protein 90-like
	Contig11732	heat shock protein 90-like
	Contig10012	heme peroxidase-like
	Contig15638	hemocyte protein-glutamine gamma-glutamyltransferase-like
	Contig16232	histidine triad nucleotide-binding protein 1-like
	Contig17557	histone H2A type 1-A-like
	Contig13377	histone H2A-like
	Contig12661	histone H2A-like
	Contig10677	histone H2A.Z-like
	Contig15770	hydroxyacyl-coenzyme A dehydrogenase, mitochondrial-like
	Contig12230	hydroxyacylglutathione hydrolase, mitochondrial-like
	Contig14875	hypothetical protein
	Contig14167	hypothetical protein
	Contig12519	hypothetical protein
	Contig11266	hypothetical protein
	Contig10223	hypothetical protein
	Contig6918	hypothetical protein
	Contig6050	hypothetical protein
	Contig5404	hypothetical protein
	Contig356	hypothetical protein
	Contig18387	hypothetical protein
	Contig15956	hypothetical protein
	Contig13857	hypothetical protein
	Contig13536	hypothetical protein
	Contig13191	hypothetical protein
	Contig12794	hypothetical protein
	Contig12672	hypothetical protein
	Contig10921	hypothetical protein
	Contig10610	hypothetical protein
	Contig4394	hypothetical protein
	Contig4025	hypothetical protein
	Contig17758	hypothetical protein
	Contig16178	hypothetical protein
	Contig16087	hypothetical protein
	Contig16033	hypothetical protein
	Contig1105	hypothetical protein
	Contig1103	hypothetical protein
	Contig10437	leukotriene A-4 hydrolase-like
	Contig9436	lifeguard-like
	Contig5559	lysine-tRNA ligase-like
	Contig15007	lysosomal acid phosphatase-like
	Contig18605	malate dehydrogenase, mitochondrial-like
	Contig2750	membrane metallo-endopeptidase-like 1-like
	Contig17538	metaxin-like
	Contig10664	methionine aminopeptidase 2-like
	Contig13907	methionine aminopeptidase-like
	Contig7792	mitochondrial import inner membrane translocase subunit Tim17-B-like
	Contig11293	mitochondrial import inner membrane translocase subunit TIM50-C-like
	Contig12760	mitotic spindle assembly checkpoint protein MAD2-like
	Contig15714	muscle-specific protein 20-like
	Contig2	Muscular protein 20-like
	Contig982	myosin regulatory light chain 2-like
	Contig15106	myosin regulatory light chain sqh-like
	Contig9425	myosin-2 essential light chain-like
	Contig15660	NADH dehydrogenase [ubiquinone] iron-sulfur protein 2, mitochondrial-like
	Contig10578	nascent polypeptide-associated complex subunit alpha, muscle-specific form-like
	Contig555	NEDD8-conjugating enzyme UBE2F-like
	Contig10999	Neprilysin 2 CG9761-PA-like
	Contig18420	Neprilysin 2-like
	Contig14590	neprilysin-like
	Contig17758	neurocalcin-like
	Contig15183	nonmuscle myosin essential light chain-like
	Contig114	NSFL1 cofactor p47-like
	Contig12387	ornithine aminotransferase, mitochondrial-like
	Contig15000	oxidase/peroxidase-like
	Contig15350	papilin-like
	Contig13015	parafibromin-like
	Contig17771	paramyosin-like
	Contig10934	paramyosin-like
	Contig13403	Peptidase and Ubiquitin-conjugating enzyme E2-like
	Contig18772	peptidyl-prolyl cis-trans isomerase B-like
	Contig10314	peptidyl-prolyl cis-trans isomerase B-like
	Contig12564	peptidyl-prolyl cis-trans isomerase CWC27-like
	Contig11120	peptidyl-prolyl cis-trans isomerase E-like
	Contig7137	peptidyl-prolyl cis-trans isomerase H-like
	Contig14035	peptidyl-prolyl cis-trans isomerase-like
	Contig10157	peptidyl-prolyl cis-trans isomerase-like
	Contig9414	Peptidyl-prolyl cis-trans isomerase-like
	Contig16354	peptidyl-prolyl cis-trans isomerase-like
	Contig14898	peptidyl-prolyl cis-trans isomerase-like
	Contig10223	Peptidyl-prolyl cis-trans isomerase-like
	Contig11361	peptidylprolyl isomerase domain and WD repeat-containing protein-like
	Contig13239	peritrophin-like
	Contig14222	peroxidasin-like
	Contig15550	peroxinectin-like
	Contig10046	peroxinectin-like
	Contig10024	peroxinectin-like
	Contig15416	peroxiredoxin 1-like
	Contig9989	peroxiredoxin-4-like
	Contig14035	phosphoribosylformylglycinamidine synthase-like
	Contig16099	plastin-2-like
	Contig9765	polyribonucleotide 5'-hydroxyl-kinase Clp1-like
	Contig12076	probable pterin-4-alpha-carbinolamine dehydratase-like
	Contig10646	probable small nuclear ribonucleoprotein Sm D2-like
	Contig17504	programmed cell death protein 6-like
	Contig13803	proteasome subunit beta type-1-like
	Contig2203	proteasome subunit beta type-2-like
	Contig6325	proteasome subunit beta type-3-like
	Contig2181	proteasome subunit beta type-4-like
	Contig13461	proteasome subunit beta type-6-like
	Contig11721	proteasome subunit beta type-7-like
	Contig11588	protein disulfide-isomerase A4-like
	Contig2860	protein disulfide-isomerase-like
	Contig14909	protein-kinase-like
	Contig7681	protein-S-isoprenylcysteine O-methyltransferase-like
	Contig5635	Reeler domain containing protein
	Contig1948	ribosomal protein S24-like
	Contig5492	ribosomal protein S6 kinase beta-1-like
	Contig10121	ribosome biogenesis protein NSA2-like
	Contig1	saposin-like
	Contig10623	Sar s 1 allergen (cysteine protease-like)
	Contig10057	Sar s 1 allergen (cysteine protease-like)
	Contig10057	Sar s 1 allergen (cysteine protease-like)
	Contig10057	Sar s 1 allergen (cysteine protease-like)
	Contig10057	Sar s 1 allergen (cysteine protease-like)
	Contig8986	Sar s 11 allergen (paramyosin)
	Contig13758	Sar s 23 allergen (chitin binding domain containing protein)
	Contig1103	serine carboxypeptidase CPVL-like
	Contig4394	SNW domain-containing protein 1-like
	Contig18431	spliceosome RNA helicase WM6-like
	Contig10081	splicing factor 3A subunit 1-like
	Contig3277	spondin-1-like
	Contig10411	squamous cell carcinoma antigen recognized by T-cells 3-like
	Contig18254	SRP40, C-terminal domain containing protein
	Contig14579	stAR-related lipid transfer protein 7, mitochondrial-like
	Contig14334	structural constituent of cuticle-like
	Contig12389	SUMO-conjugating enzyme UBC9-like
	Contig7792	synaptobrevin homolog YKT6-like
	Contig7793	synaptobrevin-like
	Contig6171	synaptosomal-associated protein 29-like
	Contig2314	T-complex protein 1 subunit alpha-like
	Contig12175	T-complex protein 1 subunit beta-like
	Contig4506	T-complex protein 1 subunit eta-like
	Contig48	T-complex protein 1 subunit gamma-like
	Contig9303	tetraspanin-11-like
	Contig2421	tetraspanin-5-like
	Contig7792	tetraspanin-like
	Contig7792	tetraspanin-like
	Contig4309	Tetraspanin-like
	Contig12893	tetraspanin-like
	Contig12672	tetraspanin-like
	Contig3	tetratricopeptide repeat protein 1-like
	Contig1948	thioredoxin reductase 2, mitochondrial-like
	Contig12376	thioredoxin-dependent peroxide reductase-like
	Contig13591	thioredoxin-like
	Contig10916	thioredoxin-related transmembrane protein 1-like
	Contig12452	Thyroid peroxidase precursor-like
	Contig17736	trafficking protein particle complex subunit 6B-like
	Contig10606	transcription initiation factor IIA subunit 2-like
	Contig9940	transcription initiation factor TFIID subunit 10-like
	Contig7571	transcription initiation factor TFIID subunit 13-like
	Contig10510	transcriptional activator protein Pur-alpha-like
	Contig11299	transketolase-like protein 1-like
	Contig12452	translation elongation factor EF-1 alpha/Tu-like
	Contig10654	translation initiation factor eIF-2B subunit gamma-like
	Contig15769	translationally-controlled tumor protein-like
	Contig10567	translocon-associated protein subunit alpha-like
	Contig10796	translocon-associated protein subunit beta-like
	Contig15216	triosephosphate isomerase-like
	Contig12230	troponin C-like
	Contig11489	tubulin beta-like
	Contig10012	TWiK family of potassium channels protein 18-like
	Contig12860	tyrosine-protein phosphatase 99A-like
	Contig10400	U1 small nuclear ribonucleoprotein 70 kDa-like
	Contig13224	U6 snRNA-associated Sm-like protein LSm3-like
	Contig7912	U6 snRNA-associated Sm-like protein LSm5-like
	Contig10694	ubiquilin-1-like
	Contig12452	ubiquitin-conjugating enzyme E2 C-like
	Contig15129	ubiquitin-conjugating enzyme E2 G2-like
	Contig14167	ubiquitin-conjugating enzyme E2 L3-like
	Contig16381	ubiquitin-conjugating enzyme E2 N-like
	Contig10124	ubiquitin-conjugating enzyme E2 R2-like
	Contig11898	ubiquitin-conjugating enzyme E2 S-like
	Contig13692	ubiquitin-conjugating enzyme E2 W-like
	Contig5581	ubiquitin-conjugating enzyme E2-17 kDa-like
	Contig18144	ubiquitin-conjugating enzyme E2-24 kDa-like
	Contig13130	ubiquitin-conjugating enzyme E2Ka-like
	Contig11243	Ubiquitin-conjugating enzyme-like
	Contig10606	ubiquitin-like protein FUBI-like
	Contig9872	Uninflatable-like
	Contig18738	UV excision repair protein RAD23-like B-like
	Contig15316	V-type proton ATPase subunit G-like
	Contig5052	vesicle coat complex COPII, subunit SFB3-like
	Contig10257	vesicle-trafficking protein SEC22b-A-like
	Contig16000	zinc finger protein 510-like
	Contig11277	Zinc-finger double domain containing protein
	Mitochondrion	cox I
	Mitochondrion	cox III
	Mitochondrion	cox III
