# Supplementary material for: Draft genome of the scabies mite
Source: Parasit Vectors. 2015 Nov 10;8:585. doi: 10.1186/s13071-015-1198-2 (PMC4641413; doi:10.1186/s13071-015-1198-2)
Supplement: Additional file 6: — Locations and putative identities of scabies homologs for vaccine candidates listed in [ 110 ]. (XLSX 5 kb) [file 13071_2015_1198_MOESM6_ESM.xlsx]

## Sheet: Sheet1
	Based on table 1 of J. de la Fuente & K.M. Kocan 2006
	Query	Contig	Putative identity
	4D8 (subolesin)	Contig16409	hypothetical protein
	4F8	Contig13907	inositol monophosphatase 1-like
	4F8	Contig12452	regulator of G-protein signaling 7-like
	4F8	Contig18528	3'(2'),5'-bisphosphate nucleotidase 1-like
	Bm91	Contig12320	Angiotensin-converting enzyme precursor-like
	Bm91	Contig15956	hypothetical protein
	BmTI	Contig3277	spondin-1-like
	BmTI	Contig15350	papilin-like
